# Supplementary material for: De Novo Transcriptome Assembly and Comparative Analysis of Differentially Expressed Genes Involved in Cold Acclimation and Freezing Tolerance of the Arctic Moss Aulacomnium turgidum (Wahlenb.) Schwaegr
Source: Plants (Basel). 2023 Mar 9;12(6):1250. doi: 10.3390/plants12061250 (PMC10054522; doi:10.3390/plants12061250)
Supplement: Supplementary file 1 [file plants-12-01250-s001.zip]

Archive with 2 entries (2 files):
- Plants-2162636.Supplementary.Tables.v6.2.xlsx
- Plants-2162636.Supplementary.Figure.v6.2.pdf
