# Supplementary material for: De Novo Transcriptome Assembly and Comparative Analysis of Differentially Expressed Genes Involved in Cold Acclimation and Freezing Tolerance of the Arctic Moss Aulacomnium turgidum (Wahlenb.) Schwaegr
Source: Plants (Basel). 2023 Mar 9;12(6):1250. doi: 10.3390/plants12061250 (PMC10054522; doi:10.3390/plants12061250)
Supplement: Supplementary file 1 [file plants-12-01250-s001.zip › Plants-2162636.Supplementary.Tables.v6.2.xlsx]

## Sheet: Table S1
Table S1. Detailed information on non-redundant database blast result
Name	Length	Start	End	AC	GI	Description	Species	Gene	Length	Start	End	Bit	Raw	E-Value	Match	Total	PCT(%)	Match	Total	PCT(%)	Frame
unigene_00003	509	1	509	XP_001767123.1	168029218	predicted protein	[Physcomitrella patens]	predicted protein [Physcomitrella patens]	520	1	520	719.924	1857	0	367	520	71	400	520	77	1
unigene_00006	195	1	172	XP_001765275.1	168025506	predicted protein	[Physcomitrella patens]	predicted protein [Physcomitrella patens]	351	1	169	168.703	426	4.9599e-48	96	172	56	103	172	60	1
unigene_00016	60	1	60	WP_050389106.1	913376257	hypothetical protein	[Streptococcus pneumoniae]	hypothetical protein [Streptococcus pneumoniae]	121	21	80	62.3882	150	3.73414e-11	34	61	56	44	61	72	1
unigene_00018	146	1	146	XP_001765202.1	168025360	predicted protein	[Physcomitrella patens]	predicted protein [Physcomitrella patens]	161	17	161	179.489	454	1.93588e-55	97	146	66	98	146	67	1
unigene_00021	54	1	46	XP_009401212.1	695027723	PREDICTED: ammonium transporter 2 member 2-like	[Musa acuminata subsp. malaccensis]	PREDICTED: ammonium transporter 2 member 2-like [Musa acuminata subsp. malaccensis]	217	168	213	80.1073	196	2.34785e-17	37	46	80	41	46	89	1
unigene_00027	105	1	92	XP_001769041.1	168033073	predicted protein	[Physcomitrella patens]	predicted protein [Physcomitrella patens]	577	477	569	160.229	404	1.54031e-44	76	93	82	83	93	89	1
unigene_00032	73	1	73	XP_001767326.1	168029626	predicted protein	[Physcomitrella patens]	predicted protein [Physcomitrella patens]	263	23	95	140.584	353	4.32687e-40	67	73	92	70	73	96	1
unigene_00035	256	1	256	XP_001752635.1	167999861	predicted protein	[Physcomitrella patens]	predicted protein [Physcomitrella patens]	256	1	256	491.115	1263	2.66815e-175	237	256	93	244	256	95	1
unigene_00037	1108	1	1108	XP_001774300.1	168043656	predicted protein	[Physcomitrella patens]	predicted protein [Physcomitrella patens]	1666	648	1666	1237.63	3201	0	660	1156	57	759	1156	66	1
unigene_00040	475	1	475	XP_001781427.1	168058866	predicted protein	[Physcomitrella patens]	predicted protein [Physcomitrella patens]	620	146	620	939.873	2428	0	448	475	94	462	475	97	1
unigene_00041	95	1	92	XP_001783855.1	168063797	predicted protein	[Physcomitrella patens]	predicted protein [Physcomitrella patens]	385	291	382	156.762	395	9.09638e-45	71	92	77	85	92	92	1
unigene_00042	138	1	137	XP_001764653.1	168024257	predicted protein	[Physcomitrella patens]	predicted protein [Physcomitrella patens]	143	1	140	187.963	476	3.68317e-59	96	140	69	105	140	75	1
unigene_00054	146	1	146	XP_001761018.1	168016964	predicted protein	[Physcomitrella patens]	predicted protein [Physcomitrella patens]	263	117	263	254.218	648	2.17482e-83	123	147	84	129	147	88	1
unigene_00056	49	1	49	EFD76993.1	289712981	LOW QUALITY PROTEIN: predicted protein, partial	[Mycobacterium tuberculosis T85]	LOW QUALITY PROTEIN: predicted protein, partial [Mycobacterium tuberculosis T85]	68	13	61	74.7146	182	6.47398e-17	41	49	84	43	49	88	1
unigene_00064	51	1	29	XP_001778505.1	168052132	predicted protein	[Physcomitrella patens]	predicted protein [Physcomitrella patens]	774	369	397	58.5362	140	6.57362e-09	27	29	93	28	29	97	1
unigene_00069	372	1	372	XP_001766457.1	168027880	predicted protein	[Physcomitrella patens]	predicted protein [Physcomitrella patens]	372	1	372	723.005	1865	0	344	372	92	358	372	96	1
unigene_00072	91	1	63	XP_001764083.1	168023113	predicted protein	[Physcomitrella patens]	predicted protein [Physcomitrella patens]	802	82	145	71.633	174	9.59889e-13	38	64	59	40	64	63	1
unigene_00074	288	1	254	XP_001770272.1	168035549	predicted protein	[Physcomitrella patens]	predicted protein [Physcomitrella patens]	277	1	253	271.552	693	9.34588e-88	163	257	63	180	257	70	1
unigene_00079	339	1	298	XP_001782635.1	168061315	predicted protein	[Physcomitrella patens]	predicted protein [Physcomitrella patens]	315	1	301	357.451	916	3.17275e-120	194	302	64	209	302	69	1
unigene_00086	53	1	53	XP_001762112.1	168019158	R-SNARE, VAMP71-family	[Physcomitrella patens]	R-SNARE, VAMP71-family [Physcomitrella patens]	220	139	191	108.227	269	2.44522e-28	52	53	98	53	53	100	1
unigene_00092	67	1	58	XP_002980924.1	302798328	hypothetical protein SELMODRAFT_233612	[Selaginella moellendorffii]	hypothetical protein SELMODRAFT_233612 [Selaginella moellendorffii]	330	83	140	105.916	263	3.23894e-26	49	58	84	50	58	86	1
unigene_00094	84	1	40	NP_001235712.1	351722545	uncharacterized protein LOC100305717	[Glycine max]	uncharacterized protein LOC100305717 [Glycine max]	104	15	54	55.0694	131	3.36579e-08	27	40	68	29	40	73	1
unigene_00116	194	1	194	XP_001784989.1	168066116	predicted protein	[Physcomitrella patens]	predicted protein [Physcomitrella patens]	321	85	278	281.567	719	1.34411e-92	135	194	70	146	194	75	1
unigene_00117	86	1	86	CBJ34222.1	298706692	conserved unknown protein	[Ectocarpus siliculosus]	conserved unknown protein [Ectocarpus siliculosus]	86	1	86	137.117	344	1.00552e-40	67	86	78	72	86	84	1
unigene_00120	178	1	178	XP_001757146.1	168008904	predicted protein	[Physcomitrella patens]	predicted protein [Physcomitrella patens]	527	277	454	271.166	692	3.68405e-86	128	178	72	152	178	85	1
unigene_00126	64	1	41	XP_001778863.1	168052872	predicted protein	[Physcomitrella patens]	predicted protein [Physcomitrella patens]	463	370	410	98.9821	245	5.3308e-23	41	41	100	41	41	100	1
unigene_00133	174	1	156	XP_006344421.2	971545282	PREDICTED: protein TORNADO 1	[Solanum tuberosum]	PREDICTED: protein TORNADO 1 [Solanum tuberosum]	1456	662	816	79.7221	195	2.14442e-14	43	158	27	82	158	52	1
unigene_00143	59	1	37	XP_001770299.1	168035603	predicted protein	[Physcomitrella patens]	predicted protein [Physcomitrella patens]	466	212	248	68.9366	167	2.10333e-12	31	37	84	33	37	89	1
unigene_00155	183	1	183	XP_001784199.1	168064499	predicted protein	[Physcomitrella patens]	predicted protein [Physcomitrella patens]	184	1	183	311.227	796	1.50381e-106	148	183	81	162	183	89	1
unigene_00180	75	1	51	XP_001761084.1	168017096	predicted protein	[Physcomitrella patens]	predicted protein [Physcomitrella patens]	557	252	302	61.2326	147	1.76479e-09	28	51	55	31	51	61	1
unigene_00181	380	1	380	XP_001759736.1	168014392	predicted protein	[Physcomitrella patens]	predicted protein [Physcomitrella patens]	490	64	490	420.624	1080	8.27951e-142	253	428	59	272	428	64	1
unigene_00192	365	1	360	XP_001753812.1	168002220	predicted protein	[Physcomitrella patens]	predicted protein [Physcomitrella patens]	565	1	360	642.884	1657	0	303	360	84	330	360	92	1
unigene_00193	528	1	523	XP_001775602.1	168046280	predicted protein	[Physcomitrella patens]	predicted protein [Physcomitrella patens]	679	1	529	981.474	2536	0	476	533	89	493	533	92	1
unigene_00201	108	1	108	WP_052968381.1	920193515	hypothetical protein, partial	[Shigella sonnei]	hypothetical protein, partial [Shigella sonnei]	173	23	130	210.69	535	2.83932e-68	107	108	99	107	108	99	1
unigene_00202	926	1	900	XP_001761721.1	168018374	predicted protein	[Physcomitrella patens]	predicted protein [Physcomitrella patens]	1635	1	1002	793.497	2048	0	490	1026	48	607	1026	59	1
unigene_00209	130	1	86	XP_001784051.1	168064197	predicted protein	[Physcomitrella patens]	predicted protein [Physcomitrella patens]	262	58	143	163.696	413	3.47256e-48	81	86	94	83	86	97	1
unigene_00216	131	1	101	XP_001769411.1	168033818	predicted protein	[Physcomitrella patens]	predicted protein [Physcomitrella patens]	260	10	110	204.142	518	4.51842e-64	93	101	92	97	101	96	1
unigene_00225	291	1	116	XP_001762830.1	168020599	predicted protein	[Physcomitrella patens]	predicted protein [Physcomitrella patens]	201	68	181	123.635	309	5.50062e-31	60	116	52	84	116	72	1
unigene_00230	238	1	238	XP_001763005.1	168020950	predicted protein	[Physcomitrella patens]	predicted protein [Physcomitrella patens]	366	22	259	418.698	1075	3.39129e-145	200	238	84	218	238	92	1
unigene_00234	69	1	45	XP_001766207.1	168027379	predicted protein	[Physcomitrella patens]	predicted protein [Physcomitrella patens]	1846	399	443	70.0922	170	1.38422e-12	33	45	73	40	45	89	1
unigene_00241	136	1	136	XP_001773025.1	168041090	predicted protein	[Physcomitrella patens]	predicted protein [Physcomitrella patens]	1012	1	136	249.21	635	7.11848e-75	114	136	84	126	136	93	1
unigene_00255	55	1	44	XP_001751608.1	167997803	predicted protein	[Physcomitrella patens]	predicted protein [Physcomitrella patens]	576	452	495	85.8853	211	2.10135e-18	40	44	91	44	44	100	1
unigene_00259	71	1	46	AAY86136.1	68144212	NADH dehydrogenase subunit 4	[Sphagnum girgensohnii]	NADH dehydrogenase subunit 4 [Sphagnum girgensohnii]	48	3	48	90.8929	224	4.14145e-23	45	46	98	46	46	100	1
unigene_00260	118	1	77	XP_001772299.1	168039628	predicted protein	[Physcomitrella patens]	predicted protein [Physcomitrella patens]	281	50	125	87.0409	214	1.68888e-18	43	77	56	54	77	70	1
unigene_00266	73	1	45	XP_001760266.1	168015455	predicted protein	[Physcomitrella patens]	predicted protein [Physcomitrella patens]	207	37	81	93.5893	231	2.22669e-22	43	45	96	45	45	100	1
unigene_00278	120	1	119	XP_001773423.1	168041890	predicted protein	[Physcomitrella patens]	predicted protein [Physcomitrella patens]	193	75	192	178.718	452	4.92271e-55	87	119	73	97	119	82	1
unigene_00279	116	1	91	XP_001770561.1	168036130	predicted protein	[Physcomitrella patens]	predicted protein [Physcomitrella patens]	228	63	153	65.0846	157	1.24071e-10	39	91	43	49	91	54	1
unigene_00281	902	1	902	XP_001782699.1	168061445	predicted protein	[Physcomitrella patens]	predicted protein [Physcomitrella patens]	899	1	899	1571.21	4067	0	786	902	87	805	902	89	1
unigene_00286	455	1	455	XP_001757072.1	168008755	predicted protein	[Physcomitrella patens]	predicted protein [Physcomitrella patens]	536	82	536	607.831	1566	0	306	466	66	362	466	78	1
unigene_00288	82	1	59	XP_001771543.1	168038106	predicted protein	[Physcomitrella patens]	predicted protein [Physcomitrella patens]	2032	344	398	91.6633	226	5.00097e-20	48	62	77	50	62	81	1
unigene_00291	82	1	41	XP_001766272.1	168027509	predicted protein	[Physcomitrella patens]	predicted protein [Physcomitrella patens]	120	14	54	70.0922	170	6.82577e-14	34	41	83	36	41	88	1
unigene_00297	57	1	57	EDM52437.1	149736551	hypothetical protein EUBVEN_00324	[Eubacterium ventriosum ATCC 27560]	hypothetical protein EUBVEN_00324 [Eubacterium ventriosum ATCC 27560]	98	7	63	63.5438	153	6.33938e-12	36	57	63	38	57	67	1
unigene_00298	655	1	655	XP_001773477.1	168041999	protein arginine N-methyltransferase	[Physcomitrella patens]	protein arginine N-methyltransferase [Physcomitrella patens]	658	1	658	1217.6	3149	0	589	659	89	617	659	94	1
unigene_00302	176	1	157	XP_001775136.1	168045341	predicted protein	[Physcomitrella patens]	predicted protein [Physcomitrella patens]	442	282	438	231.491	589	1.02387e-71	106	157	68	130	157	83	1
unigene_00327	447	1	180	XP_001782110.1	168060249	predicted protein	[Physcomitrella patens]	predicted protein [Physcomitrella patens]	185	1	180	329.331	843	2.23395e-109	153	180	85	162	180	90	1
unigene_00333	342	1	339	XP_001760794.1	168016514	predicted protein	[Physcomitrella patens]	predicted protein [Physcomitrella patens]	347	1	347	496.893	1278	1.25027e-174	253	347	73	271	347	78	1
unigene_00337	313	1	313	XP_001783652.1	168063384	predicted protein	[Physcomitrella patens]	predicted protein [Physcomitrella patens]	310	1	310	538.88	1387	0	264	313	84	276	313	88	1
unigene_00341	168	1	129	XP_001760107.1	168015136	predicted protein	[Physcomitrella patens]	predicted protein [Physcomitrella patens]	772	435	573	102.064	253	3.31028e-22	63	140	45	81	140	58	1
unigene_00352	363	1	363	XP_001782480.1	168061001	predicted protein	[Physcomitrella patens]	predicted protein [Physcomitrella patens]	363	1	363	587.03	1512	0	292	363	80	302	363	83	1
unigene_00353	123	1	123	WP_002679076.1	488755816	sugar isomerase	[Capnocytophaga sputigena]	sugar isomerase [Capnocytophaga sputigena]	480	59	181	249.21	635	4.45179e-79	121	123	98	121	123	98	1
unigene_00361	99	1	47	XP_001777586.1	168050277	predicted protein	[Physcomitrella patens]	predicted protein [Physcomitrella patens]	575	100	146	77.7962	190	7.11903e-15	34	47	72	43	47	91	1
unigene_00369	200	1	188	XP_001755098.1	168004798	predicted protein	[Physcomitrella patens]	predicted protein [Physcomitrella patens]	766	95	282	284.648	727	1.12175e-88	138	188	73	153	188	81	1
unigene_00377	104	1	42	BAS96444.1	937921527	Os06g0178950	[Oryza sativa Japonica Group]	Os06g0178950 [Oryza sativa Japonica Group]	113	33	74	53.5286	127	3.14846e-07	29	42	69	31	42	74	1
unigene_00381	191	1	177	XP_001757776.1	168010167	predicted protein	[Physcomitrella patens]	predicted protein [Physcomitrella patens]	317	1	186	184.496	467	1.391e-54	98	186	53	120	186	65	1
unigene_00383	59	1	42	XP_001769302.1	168033599	predicted protein	[Physcomitrella patens]	predicted protein [Physcomitrella patens]	663	511	552	86.2705	212	1.46004e-18	39	42	93	41	42	98	1
unigene_00396	78	1	48	XP_001752008.1	167998604	predicted protein	[Physcomitrella patens]	predicted protein [Physcomitrella patens]	933	614	661	76.6406	187	8.72307e-15	38	48	79	44	48	92	1
unigene_00404	78	1	35	XP_001772550.1	168040134	predicted protein	[Physcomitrella patens]	predicted protein [Physcomitrella patens]	341	198	232	75.485	184	1.64406e-14	35	35	100	35	35	100	1
unigene_00406	228	1	228	XP_001757895.1	168010406	predicted protein	[Physcomitrella patens]	predicted protein [Physcomitrella patens]	446	7	234	437.187	1123	1.80242e-151	204	228	89	220	228	96	1
unigene_00419	524	1	524	XP_001785902.1	168068035	predicted protein	[Physcomitrella patens]	predicted protein [Physcomitrella patens]	908	174	698	667.152	1720	0	336	526	64	403	526	77	1
unigene_00423	332	1	332	XP_001752686.1	167999963	predicted protein	[Physcomitrella patens]	predicted protein [Physcomitrella patens]	440	37	365	580.096	1494	0	281	332	85	306	332	92	1
unigene_00433	140	1	140	XP_001764494.1	168023938	predicted protein	[Physcomitrella patens]	predicted protein [Physcomitrella patens]	518	367	518	175.252	443	7.2333e-50	94	154	61	109	154	71	1
unigene_00444	93	1	93	GAE72990.1	574129976	DNA polymerase III beta subunit	[Propionibacterium acnes JCM 18916]	DNA polymerase III beta subunit [Propionibacterium acnes JCM 18916]	322	102	194	184.882	468	2.02519e-56	92	93	99	92	93	99	1
unigene_00446	80	1	53	XP_001774060.1	168043173	predicted protein	[Physcomitrella patens]	predicted protein [Physcomitrella patens]	914	228	280	101.679	252	1.70798e-23	44	53	83	48	53	91	1
unigene_00448	145	1	137	XP_001781832.1	168059686	predicted protein	[Physcomitrella patens]	predicted protein [Physcomitrella patens]	188	1	135	157.147	396	2.78953e-46	82	137	60	98	137	72	1
unigene_00449	629	1	620	XP_001771725.1	168038473	predicted protein	[Physcomitrella patens]	predicted protein [Physcomitrella patens]	909	248	903	579.326	1492	0	350	688	51	422	688	61	1
unigene_00451	191	1	175	XP_001754588.1	168003776	predicted protein	[Physcomitrella patens]	predicted protein [Physcomitrella patens]	369	1	182	282.337	721	2.88244e-92	142	182	78	151	182	83	1
unigene_00457	79	1	73	ACN27538.1	223946909	unknown	[Zea mays]	unknown [Zea mays]	111	24	96	88.1965	217	3.41596e-21	43	73	59	52	73	71	1
unigene_00464	248	1	248	XP_001772546.1	168040126	predicted protein	[Physcomitrella patens]	predicted protein [Physcomitrella patens]	547	13	259	419.083	1076	1.43836e-142	202	248	81	223	248	90	1
unigene_00467	64	1	64	WP_050772346.1	915340362	hypothetical protein	[Burkholderia pseudomallei]	hypothetical protein [Burkholderia pseudomallei]	64	1	64	99.3673	246	2.35275e-26	49	64	77	53	64	83	1
unigene_00468	82	1	49	XP_001759769.1	168014459	predicted protein	[Physcomitrella patens]	predicted protein [Physcomitrella patens]	606	300	348	89.7373	221	2.39546e-19	42	49	86	45	49	92	1
unigene_00482	114	1	114	GAQ85938.1	971512254	putative DNA repair protein RAD51	[Klebsormidium flaccidum]	putative DNA repair protein RAD51 [Klebsormidium flaccidum]	391	136	249	120.939	302	1.02697e-30	55	114	48	84	114	74	1
unigene_00484	274	1	273	XP_001774339.1	168043735	predicted protein	[Physcomitrella patens]	predicted protein [Physcomitrella patens]	311	38	311	517.694	1332	0	252	274	92	264	274	96	1
unigene_00489	123	1	48	XP_001757932.1	168010480	predicted protein	[Physcomitrella patens]	predicted protein [Physcomitrella patens]	144	39	86	86.6557	213	1.64192e-19	41	48	85	44	48	92	1
unigene_00499	284	1	279	XP_001777618.1	168050342	predicted protein	[Physcomitrella patens]	predicted protein [Physcomitrella patens]	384	1	286	395.971	1016	3.03599e-135	195	286	68	225	286	79	1
unigene_00511	1502	1	1471	XP_001762243.1	168019421	predicted protein	[Physcomitrella patens]	predicted protein [Physcomitrella patens]	1463	1	1460	1847.79	4785	0	990	1530	65	1119	1530	73	1
unigene_00522	954	1	954	XP_001760433.1	168015790	predicted protein	[Physcomitrella patens]	predicted protein [Physcomitrella patens]	953	1	953	1816.2	4703	0	880	954	92	917	954	96	1
unigene_00527	343	1	343	XP_001754802.1	168004205	predicted protein	[Physcomitrella patens]	predicted protein [Physcomitrella patens]	323	1	323	593.964	1530	0	294	343	86	301	343	88	1
unigene_00537	396	1	396	XP_001752199.1	167998987	predicted protein	[Physcomitrella patens]	predicted protein [Physcomitrella patens]	486	99	486	754.592	1947	0	354	396	89	377	396	95	1
unigene_00542	841	1	841	XP_001781718.1	168059456	cellulose synthase-like D6, glycosyltransferase family 2 protein	[Physcomitrella patens]	cellulose synthase-like D6, glycosyltransferase family 2 protein [Physcomitrella patens]	1165	73	914	1459.51	3777	0	694	847	82	749	847	88	1
unigene_00547	110	1	47	XP_001771764.1	168038552	predicted protein	[Physcomitrella patens]	predicted protein [Physcomitrella patens]	1194	1010	1056	90.1225	222	5.21676e-19	40	47	85	44	47	94	1
unigene_00573	209	1	209	XP_001761030.1	168016988	predicted protein	[Physcomitrella patens]	predicted protein [Physcomitrella patens]	846	498	706	324.709	831	3.79326e-103	165	209	79	177	209	85	1
unigene_00574	214	1	185	XP_001785569.1	168067322	predicted protein	[Physcomitrella patens]	predicted protein [Physcomitrella patens]	545	308	493	224.557	571	2.21132e-67	122	188	65	137	188	73	1
unigene_00576	399	1	398	XP_001755384.1	168005371	predicted protein	[Physcomitrella patens]	predicted protein [Physcomitrella patens]	1312	918	1311	479.559	1233	4.00347e-155	249	411	61	294	411	72	1
unigene_00588	370	1	370	XP_001775866.1	168046811	predicted protein	[Physcomitrella patens]	predicted protein [Physcomitrella patens]	364	1	364	565.844	1457	0	283	370	76	311	370	84	1
unigene_00589	136	1	136	YP_004927603.1	353526534	cytochrome c oxidase subunit 1 (mitochondrion)	[Anomodon rugelii]	cytochrome c oxidase subunit 1 (mitochondrion) [Anomodon rugelii]	522	387	522	249.98	637	1.19057e-78	122	136	90	122	136	90	1
unigene_00594	68	1	50	XP_001782843.1	168061737	predicted protein	[Physcomitrella patens]	predicted protein [Physcomitrella patens]	531	272	321	82.0333	201	6.98951e-17	37	50	74	45	50	90	1
unigene_00601	317	1	317	XP_001771348.1	168037714	predicted protein	[Physcomitrella patens]	predicted protein [Physcomitrella patens]	333	1	318	489.96	1260	1.52859e-172	237	318	75	266	318	84	1
unigene_00605	167	1	166	XP_001776621.1	168048332	predicted protein	[Physcomitrella patens]	predicted protein [Physcomitrella patens]	703	1	164	201.445	511	4.46974e-58	95	166	57	127	166	77	1
unigene_00615	466	1	466	XP_001780952.1	168057905	predicted protein	[Physcomitrella patens]	predicted protein [Physcomitrella patens]	460	1	460	450.669	1158	1.00613e-152	274	488	56	314	488	64	1
unigene_00623	66	1	49	XP_001779993.1	168055965	predicted protein	[Physcomitrella patens]	predicted protein [Physcomitrella patens]	216	137	185	91.2781	225	1.70705e-21	41	49	84	43	49	88	1
unigene_00626	88	1	49	XP_001781978.1	168059982	predicted protein	[Physcomitrella patens]	predicted protein [Physcomitrella patens]	419	44	92	98.5969	244	1.11357e-22	47	49	96	48	49	98	1
unigene_00629	157	1	157	XP_001761004.1	168016936	predicted protein	[Physcomitrella patens]	predicted protein [Physcomitrella patens]	473	213	369	213.386	542	1.04679e-64	102	157	65	118	157	75	1
unigene_00638	242	1	162	XP_001771806.1	168038636	predicted protein	[Physcomitrella patens]	predicted protein [Physcomitrella patens]	400	1	190	233.802	595	4.69849e-72	123	190	65	132	190	69	1
unigene_00646	366	1	364	XP_001756584.1	168007777	predicted protein	[Physcomitrella patens]	predicted protein [Physcomitrella patens]	392	1	348	221.476	563	1.75859e-65	169	385	44	201	385	52	1
unigene_00653	59	1	46	XP_001752983.1	168000559	predicted protein	[Physcomitrella patens]	predicted protein [Physcomitrella patens]	547	228	273	94.7449	234	1.70622e-21	43	46	93	45	46	98	1
unigene_00660	519	1	519	XP_001785902.1	168068035	predicted protein	[Physcomitrella patens]	predicted protein [Physcomitrella patens]	908	387	908	753.436	1944	0	367	523	70	416	523	80	1
unigene_00664	280	1	269	XP_001759138.1	168012897	predicted protein	[Physcomitrella patens]	predicted protein [Physcomitrella patens]	590	304	579	316.62	810	2.0672e-101	167	279	60	202	279	72	1
unigene_00671	226	1	222	XP_001766299.1	168027563	predicted protein	[Physcomitrella patens]	predicted protein [Physcomitrella patens]	496	263	483	334.724	857	1.45492e-110	149	222	67	182	222	82	1
unigene_00680	250	1	200	XP_001754526.1	168003652	predicted protein	[Physcomitrella patens]	predicted protein [Physcomitrella patens]	271	72	271	328.176	840	8.48569e-111	171	200	86	182	200	91	1
unigene_00681	362	1	362	XP_001777196.1	168049491	predicted protein	[Physcomitrella patens]	predicted protein [Physcomitrella patens]	305	1	305	428.713	1101	5.08451e-148	223	365	61	247	365	68	1
unigene_00691	61	1	31	XP_001770637.1	168036283	predicted protein	[Physcomitrella patens]	predicted protein [Physcomitrella patens]	271	177	207	56.9954	136	2.52477e-08	27	31	87	30	31	97	1
unigene_00694	487	1	484	XP_001766701.1	168028370	predicted protein	[Physcomitrella patens]	predicted protein [Physcomitrella patens]	700	1	485	751.51	1939	0	377	486	78	400	486	82	1
unigene_00703	566	1	545	XP_001771350.1	168037718	predicted protein	[Physcomitrella patens]	predicted protein [Physcomitrella patens]	639	1	546	960.674	2482	0	461	546	84	491	546	90	1
unigene_00706	65	1	48	XP_001778390.1	168051899	predicted protein	[Physcomitrella patens]	predicted protein [Physcomitrella patens]	745	496	543	89.3521	220	1.84091e-19	43	48	90	47	48	98	1
unigene_00718	319	1	319	XP_001765354.1	168025665	predicted protein	[Physcomitrella patens]	predicted protein [Physcomitrella patens]	318	1	318	478.404	1230	3.95593e-168	227	319	71	265	319	83	1
unigene_00722	101	1	101	EID34823.1	383357350	methionine--tRNA ligase-like protein	[Staphylococcus epidermidis IS-250]	methionine--tRNA ligase-like protein [Staphylococcus epidermidis IS-250]	307	178	278	210.305	534	2.49698e-66	100	101	99	100	101	99	1
unigene_00724	119	1	119	XP_001768771.1	168032530	predicted protein	[Physcomitrella patens]	predicted protein [Physcomitrella patens]	292	56	176	211.075	536	1.52226e-66	101	121	83	107	121	88	1
unigene_00734	54	1	39	XP_001771383.1	168037785	predicted protein	[Physcomitrella patens]	predicted protein [Physcomitrella patens]	787	558	596	82.8037	203	2.43588e-17	38	39	97	38	39	97	1
unigene_00737	54	1	39	XP_001759411.1	168013664	predicted protein	[Physcomitrella patens]	predicted protein [Physcomitrella patens]	523	438	476	81.6481	200	5.68953e-17	34	39	87	38	39	97	1
unigene_00739	55	1	55	WP_033574868.1	723597638	MULTISPECIES: two-component sensor histidine kinase	[Bacillus subtilis group]	MULTISPECIES: two-component sensor histidine kinase [Bacillus subtilis group]	451	1	55	112.079	279	4.56821e-28	54	55	98	54	55	98	1
unigene_00744	80	1	33	XP_001767678.1	168030334	predicted protein	[Physcomitrella patens]	predicted protein [Physcomitrella patens]	611	93	125	70.0922	170	1.64655e-12	32	33	97	32	33	97	1
unigene_00746	168	1	168	XP_001775795.1	168046669	predicted protein	[Physcomitrella patens]	predicted protein [Physcomitrella patens]	168	1	168	292.738	748	1.02124e-99	141	168	84	154	168	92	1
unigene_00752	75	1	49	XP_001783551.1	168063179	predicted protein	[Physcomitrella patens]	predicted protein [Physcomitrella patens]	402	312	360	91.2781	225	3.14496e-20	43	49	88	47	49	96	1
unigene_00758	50	1	39	XP_001770921.1	168036855	predicted protein	[Physcomitrella patens]	predicted protein [Physcomitrella patens]	224	54	92	77.7962	190	1.94204e-16	35	39	90	37	39	95	1
unigene_00775	84	1	41	XP_002964990.1	302763137	hypothetical protein SELMODRAFT_266892	[Selaginella moellendorffii]	hypothetical protein SELMODRAFT_266892 [Selaginella moellendorffii]	400	324	364	81.6481	200	1.7043e-16	38	41	93	40	41	98	1
unigene_00776	71	1	50	XP_001752173.1	167998935	predicted protein	[Physcomitrella patens]	predicted protein [Physcomitrella patens]	225	45	94	102.064	253	1.64307e-25	47	50	94	49	50	98	1
unigene_00783	867	1	432	XP_001754679.1	168003958	SNLA osmosensory protein	[Physcomitrella patens]	SNLA osmosensory protein [Physcomitrella patens]	1189	572	966	641.728	1654	0	318	432	74	346	432	80	1
unigene_00798	122	1	58	XP_001754485.1	168003569	predicted protein	[Physcomitrella patens]	predicted protein [Physcomitrella patens]	488	317	374	80.8777	198	1.3853e-15	36	58	62	45	58	78	1
unigene_00799	336	1	336	XP_001767886.1	168030751	predicted protein	[Physcomitrella patens]	predicted protein [Physcomitrella patens]	2375	2031	2364	233.032	593	2.83618e-65	145	350	41	192	350	55	1
unigene_00801	110	1	104	XP_001753145.1	168000883	predicted protein	[Physcomitrella patens]	predicted protein [Physcomitrella patens]	983	845	948	83.1889	204	1.7447e-16	46	104	44	65	104	63	1
unigene_00806	689	1	687	XP_001763235.1	168021411	predicted protein	[Physcomitrella patens]	predicted protein [Physcomitrella patens]	1287	571	1285	740.339	1910	0	413	721	57	491	721	68	1
unigene_00809	58	1	32	XP_001785886.1	168068001	ATP-binding cassette transporter, subfamily C, member 12, group MRP protein PpABCC12	[Physcomitrella patens]	ATP-binding cassette transporter, subfamily C, member 12, group MRP protein PpABCC12 [Physcomitrella patens]	1397	906	937	63.5438	153	1.4932e-10	28	32	88	29	32	91	1
unigene_00816	84	1	84	XP_001759171.1	168012964	predicted protein	[Physcomitrella patens]	predicted protein [Physcomitrella patens]	84	1	84	168.703	426	2.50969e-53	79	84	94	82	84	98	1
unigene_00822	107	1	107	XP_001754447.1	168003493	predicted protein	[Physcomitrella patens]	predicted protein [Physcomitrella patens]	666	560	666	199.134	505	1.59641e-58	90	107	84	99	107	93	1
unigene_00833	800	1	800	XP_001777817.1	168050743	predicted protein	[Physcomitrella patens]	predicted protein [Physcomitrella patens]	799	1	799	1215.29	3143	0	626	803	78	659	803	82	1
unigene_00839	79	1	60	KJB70393.1	763803455	hypothetical protein B456_011G071400	[Gossypium raimondii]	hypothetical protein B456_011G071400 [Gossypium raimondii]	645	366	425	76.6406	187	9.97538e-15	36	60	60	48	60	80	1
unigene_00844	56	1	40	AFK35995.1	388495858	unknown	[Lotus japonicus]	unknown [Lotus japonicus]	170	113	152	67.0106	162	1.01663e-12	32	40	80	35	40	88	1
unigene_00862	98	1	98	WP_027105529.1	652813959	RNase H	[Lachnospiraceae bacterium V9D3004]	RNase H [Lachnospiraceae bacterium V9D3004]	210	5	84	54.6842	130	4.70537e-07	39	100	39	59	100	59	1
unigene_00874	80	1	45	XP_002988345.1	302813318	hypothetical protein SELMODRAFT_427040	[Selaginella moellendorffii]	hypothetical protein SELMODRAFT_427040 [Selaginella moellendorffii]	348	55	98	59.3066	142	1.2383e-08	27	45	60	34	45	76	1
unigene_00881	88	1	88	XP_001766314.1	168027593	predicted protein	[Physcomitrella patens]	predicted protein [Physcomitrella patens]	135	48	135	168.318	425	2.41371e-52	82	88	93	87	88	99	1
unigene_00884	277	1	262	XP_001772954.1	168040947	predicted protein	[Physcomitrella patens]	predicted protein [Physcomitrella patens]	355	1	281	212.616	540	7.55098e-64	140	282	50	166	282	59	1
unigene_00893	834	1	824	XP_001753327.1	168001248	predicted protein	[Physcomitrella patens]	predicted protein [Physcomitrella patens]	891	1	869	1444.48	3738	0	730	874	84	752	874	86	1
unigene_00898	243	1	243	XP_001771641.1	168038304	predicted protein	[Physcomitrella patens]	predicted protein [Physcomitrella patens]	483	241	483	465.692	1197	5.0892e-162	221	243	91	233	243	96	1
unigene_00902	368	1	365	BAO66174.1	612149253	NAC transcription factor PpVNS4	[Physcomitrella patens]	NAC transcription factor PpVNS4 [Physcomitrella patens]	440	77	440	328.946	842	8.5397e-107	202	394	51	253	394	64	1
unigene_00906	94	1	35	XP_001779492.1	168054143	predicted protein	[Physcomitrella patens]	predicted protein [Physcomitrella patens]	198	160	194	56.6102	135	6.72806e-08	26	35	74	29	35	83	1
unigene_00917	221	1	221	XP_001763233.1	168021407	predicted protein	[Physcomitrella patens]	predicted protein [Physcomitrella patens]	576	356	576	417.542	1072	4.4386e-142	193	221	87	205	221	93	1
unigene_00920	60	1	52	XP_001756729.1	168008068	predicted protein	[Physcomitrella patens]	predicted protein [Physcomitrella patens]	582	282	333	82.0333	201	5.00617e-17	37	52	71	45	52	87	1
unigene_00936	413	1	413	XP_001758753.1	168012126	predicted protein	[Physcomitrella patens]	predicted protein [Physcomitrella patens]	412	1	412	665.226	1715	0	327	413	79	350	413	85	1
unigene_00953	160	1	160	XP_001772325.1	168039681	predicted protein	[Physcomitrella patens]	predicted protein [Physcomitrella patens]	355	197	355	254.988	650	2.93352e-82	117	160	73	136	160	85	1
unigene_00954	299	1	280	XP_001765877.1	168026716	predicted protein	[Physcomitrella patens]	predicted protein [Physcomitrella patens]	419	1	281	449.899	1156	1.09379e-155	216	282	77	239	282	85	1
unigene_00956	79	1	34	XP_001774900.1	168044865	predicted protein	[Physcomitrella patens]	predicted protein [Physcomitrella patens]	1980	903	936	75.8702	185	1.97342e-14	33	34	97	34	34	100	1
unigene_00958	75	1	42	XP_001774249.1	168043554	predicted protein	[Physcomitrella patens]	predicted protein [Physcomitrella patens]	670	338	379	85.5001	210	6.79178e-18	39	42	93	42	42	100	1
unigene_00960	78	1	78	WP_015152507.1	504965405	cyanoporin	[Chroococcidiopsis thermalis]	cyanoporin [Chroococcidiopsis thermalis]	541	168	245	108.612	270	3.59398e-26	50	78	64	65	78	83	1
unigene_00962	571	1	571	XP_001782586.1	168061216	predicted protein	[Physcomitrella patens]	predicted protein [Physcomitrella patens]	557	1	557	749.969	1935	0	387	582	66	442	582	76	1
unigene_00970	692	1	691	XP_001786103.1	168068514	predicted protein	[Physcomitrella patens]	predicted protein [Physcomitrella patens]	691	1	691	1284.24	3322	0	605	691	88	644	691	93	1
unigene_00972	58	1	46	XP_001771868.1	168038761	predicted protein	[Physcomitrella patens]	predicted protein [Physcomitrella patens]	1049	233	275	72.0182	175	1.48414e-13	36	47	77	40	47	85	1
unigene_00974	77	1	42	XP_001753829.1	168002255	predicted protein	[Physcomitrella patens]	predicted protein [Physcomitrella patens]	397	340	381	91.2781	225	3.71833e-20	40	42	95	42	42	100	1
unigene_00980	95	1	95	EEV87885.1	258519026	putative phage head-tail adaptor, partial	[Cardiobacterium hominis ATCC 15826]	putative phage head-tail adaptor, partial [Cardiobacterium hominis ATCC 15826]	705	561	655	189.504	480	5.59329e-55	95	95	100	95	95	100	1
unigene_00985	412	1	401	XP_001777550.1	168050205	predicted protein	[Physcomitrella patens]	predicted protein [Physcomitrella patens]	656	243	644	736.873	1901	0	351	402	87	373	402	93	1
unigene_00992	90	1	86	ALB48710.1	924297531	sugar ABC transporter substrate-binding protein	[Clostridium pasteurianum NRRL B-598]	sugar ABC transporter substrate-binding protein [Clostridium pasteurianum NRRL B-598]	392	81	164	80.8777	198	3.38683e-16	37	87	43	57	87	66	1
unigene_00999	422	1	233	XP_001755983.1	168006572	predicted protein	[Physcomitrella patens]	predicted protein [Physcomitrella patens]	234	1	234	368.237	944	2.27952e-124	183	236	78	192	236	81	1
unigene_01005	86	1	86	XP_001770034.1	168035070	predicted protein	[Physcomitrella patens]	predicted protein [Physcomitrella patens]	85	1	85	161.384	407	2.23446e-50	78	86	91	81	86	94	1
unigene_01013	916	1	853	XP_001753347.1	168001288	predicted protein	[Physcomitrella patens]	predicted protein [Physcomitrella patens]	1098	192	1043	1423.68	3684	0	703	853	82	759	853	89	1
unigene_01014	155	1	155	CAK19331.1	121489819	putative adaptor protein ClpS	[Physcomitrella patens]	putative adaptor protein ClpS [Physcomitrella patens]	155	1	155	271.552	693	8.96252e-92	129	155	83	137	155	88	1
unigene_01015	705	1	702	XP_001755476.1	168005556	predicted protein	[Physcomitrella patens]	predicted protein [Physcomitrella patens]	709	1	707	912.524	2357	0	487	728	67	536	728	74	1
unigene_01025	80	1	80	XP_001759286.1	168013194	predicted protein	[Physcomitrella patens]	predicted protein [Physcomitrella patens]	93	11	92	112.849	281	4.53868e-31	55	83	66	67	83	81	1
unigene_01029	155	1	49	XP_001752776.1	168000144	predicted protein	[Physcomitrella patens]	predicted protein [Physcomitrella patens]	788	369	417	113.62	283	1.72443e-26	49	49	100	49	49	100	1
unigene_01033	120	1	104	EEK14729.1	228275973	putative ABC transporter	[Capnocytophaga gingivalis ATCC 33624]	putative ABC transporter [Capnocytophaga gingivalis ATCC 33624]	368	157	260	198.364	503	1.12713e-60	100	104	96	103	104	99	1
unigene_01037	55	1	55	GAE75903.1	574126717	SOS-response repressor and protease LexA	[Propionibacterium acnes JCM 18918]	SOS-response repressor and protease LexA [Propionibacterium acnes JCM 18918]	81	27	81	85.5001	210	7.62278e-21	44	55	80	44	55	80	1
unigene_01040	109	1	109	XP_002980708.1	302797895	hypothetical protein SELMODRAFT_444586	[Selaginella moellendorffii]	hypothetical protein SELMODRAFT_444586 [Selaginella moellendorffii]	1028	877	984	88.5817	218	2.20718e-18	41	109	38	68	109	62	1
unigene_01052	103	1	47	XP_001774451.1	168043961	predicted protein	[Physcomitrella patens]	predicted protein [Physcomitrella patens]	298	40	85	49.6766	117	6.40802e-05	24	47	51	30	47	64	1
unigene_01061	64	1	56	XP_001766365.1	168027696	predicted protein	[Physcomitrella patens]	predicted protein [Physcomitrella patens]	828	745	800	83.1889	204	2.61534e-17	41	56	73	46	56	82	1
unigene_01072	2698	1	2698	XP_001781749.1	168059519	predicted protein	[Physcomitrella patens]	predicted protein [Physcomitrella patens]	2661	1	2661	3111.63	8066	0	1673	2813	59	1927	2813	69	1
unigene_01075	111	1	108	XP_001772368.1	168039767	predicted protein	[Physcomitrella patens]	predicted protein [Physcomitrella patens]	335	43	157	120.553	301	6.43461e-31	61	115	53	79	115	69	1
unigene_01079	117	1	117	WP_009415316.1	496942821	DNA mismatch repair protein MutS	[Capnocytophaga sp. oral taxon 332]	DNA mismatch repair protein MutS [Capnocytophaga sp. oral taxon 332]	862	700	816	245.358	625	1.40299e-74	116	117	99	117	117	100	1
unigene_01085	151	1	150	XP_001760201.1	168015325	predicted protein	[Physcomitrella patens]	predicted protein [Physcomitrella patens]	345	102	252	205.297	521	4.66046e-63	116	151	77	122	151	81	1
unigene_01105	94	1	94	WP_049360237.1	896426008	D-alanyl-D-alanine carboxypeptidase	[Corynebacterium aurimucosum]	D-alanyl-D-alanine carboxypeptidase [Corynebacterium aurimucosum]	428	335	428	161.77	408	2.71046e-46	80	94	85	80	94	85	1
unigene_01108	167	1	167	XP_001785193.1	168066538	predicted protein	[Physcomitrella patens]	predicted protein [Physcomitrella patens]	390	1	176	188.348	477	1.19896e-55	103	178	58	117	178	66	1
unigene_01114	57	1	57	XP_014339216.1	942036508	PREDICTED: CUB and sushi domain-containing protein 1-like	[Bos mutus]	PREDICTED: CUB and sushi domain-containing protein 1-like [Bos mutus]	672	549	605	75.8702	185	5.94645e-15	36	57	63	40	57	70	1
unigene_01119	62	1	40	XP_001781131.1	168058267	predicted protein	[Physcomitrella patens]	predicted protein [Physcomitrella patens]	1124	1025	1064	75.8702	185	7.62837e-15	35	40	88	35	40	88	1
unigene_01130	283	1	274	XP_001757066.1	168008743	GLP1 GID1-like protein	[Physcomitrella patens]	GLP1 GID1-like protein [Physcomitrella patens]	336	1	290	289.656	740	4.70205e-94	148	292	51	194	292	66	1
unigene_01131	135	1	131	XP_001784596.1	168065310	predicted protein	[Physcomitrella patens]	predicted protein [Physcomitrella patens]	530	398	528	214.542	545	5.49016e-65	101	131	77	110	131	84	1
unigene_01141	173	1	163	XP_001773867.1	168042784	predicted protein	[Physcomitrella patens]	predicted protein [Physcomitrella patens]	190	1	169	180.259	456	7.7563e-55	95	169	56	114	169	67	1
unigene_01157	394	1	132	XP_001780196.1	168056376	predicted protein	[Physcomitrella patens]	predicted protein [Physcomitrella patens]	214	83	211	98.9821	245	8.54187e-21	65	148	44	83	148	56	1
unigene_01159	127	1	121	XP_001760200.1	168015323	predicted protein	[Physcomitrella patens]	predicted protein [Physcomitrella patens]	2728	195	315	140.969	354	1.80892e-36	69	121	57	92	121	76	1
unigene_01164	60	1	56	ACN39926.1	224284383	unknown	[Picea sitchensis]	unknown [Picea sitchensis]	197	28	82	97.8265	242	2.59956e-24	48	56	86	51	56	91	1
unigene_01174	1483	1	701	XP_001754078.1	168002754	predicted protein	[Physcomitrella patens]	predicted protein [Physcomitrella patens]	1483	1	673	608.986	1569	0	365	717	51	430	717	60	1
unigene_01181	383	1	382	XP_001763168.1	168021277	predicted protein	[Physcomitrella patens]	predicted protein [Physcomitrella patens]	671	203	581	625.935	1613	0	309	383	81	331	383	86	1
unigene_01203	415	1	377	XP_001784777.1	168065682	predicted protein	[Physcomitrella patens]	predicted protein [Physcomitrella patens]	451	1	360	484.567	1246	6.42742e-167	255	382	67	281	382	74	1
unigene_01205	73	1	67	XP_001785888.1	168068005	predicted protein	[Physcomitrella patens]	predicted protein [Physcomitrella patens]	461	76	133	88.1965	217	5.52604e-19	45	67	67	50	67	75	1
unigene_01207	186	1	186	ABG37902.1	109676994	mitochondrial tryptophan rich sensory protein 1	[Physcomitrella patens]	mitochondrial tryptophan rich sensory protein 1 [Physcomitrella patens]	198	1	193	167.162	422	2.42259e-49	89	193	46	109	193	56	1
unigene_01210	631	1	628	XP_001757793.1	168010201	predicted protein	[Physcomitrella patens]	predicted protein [Physcomitrella patens]	893	263	891	956.822	2472	0	482	631	76	534	631	85	1
unigene_01214	257	1	256	XP_001759117.1	168012855	predicted protein	[Physcomitrella patens]	predicted protein [Physcomitrella patens]	378	123	378	450.669	1158	2.64611e-157	208	256	81	234	256	91	1
unigene_01215	157	1	154	XP_001763667.1	168022278	predicted protein	[Physcomitrella patens]	predicted protein [Physcomitrella patens]	246	65	212	147.517	371	1.75568e-41	80	154	52	96	154	62	1
unigene_01217	87	1	87	XP_001752184.1	167998957	predicted protein	[Physcomitrella patens]	predicted protein [Physcomitrella patens]	671	336	422	166.392	420	1.11361e-46	80	87	92	84	87	97	1
unigene_01233	481	1	481	XP_001782221.1	168060475	predicted protein	[Physcomitrella patens]	predicted protein [Physcomitrella patens]	480	1	480	756.903	1953	0	382	488	78	413	488	85	1
unigene_01241	84	1	84	XP_001774653.1	168044368	predicted protein	[Physcomitrella patens]	predicted protein [Physcomitrella patens]	377	143	226	166.392	420	1.08642e-48	81	84	96	84	84	100	1
unigene_01244	57	1	44	XP_001779420.1	168053997	predicted protein	[Physcomitrella patens]	predicted protein [Physcomitrella patens]	249	30	73	76.6406	187	9.86708e-16	36	44	82	38	44	86	1
unigene_01251	67	1	66	XP_002306816.1	224082730	hypothetical protein POPTR_0005s23960g	[Populus trichocarpa]	hypothetical protein POPTR_0005s23960g [Populus trichocarpa]	292	222	286	60.8474	146	1.45575e-09	30	66	45	42	66	64	1
unigene_01265	165	1	165	XP_001785385.1	168066936	predicted protein	[Physcomitrella patens]	predicted protein [Physcomitrella patens]	320	156	320	328.946	842	1.01369e-111	159	165	96	162	165	98	1
unigene_01273	160	1	160	XP_001752816.1	168000224	predicted protein	[Physcomitrella patens]	predicted protein [Physcomitrella patens]	362	62	233	219.164	557	3.44014e-68	104	175	59	130	175	74	1
unigene_01274	709	1	694	XP_001768505.1	168031995	predicted protein	[Physcomitrella patens]	predicted protein [Physcomitrella patens]	818	1	706	1003.05	2592	0	510	720	71	582	720	81	1
unigene_01275	367	1	367	XP_001785199.1	168066551	predicted protein	[Physcomitrella patens]	predicted protein [Physcomitrella patens]	365	1	365	553.132	1424	0	279	367	76	298	367	81	1
unigene_01306	171	1	169	XP_001786195.1	168068755	predicted protein	[Physcomitrella patens]	predicted protein [Physcomitrella patens]	230	26	195	169.859	429	2.82715e-50	85	170	50	117	170	69	1
unigene_01311	308	1	307	XP_001751701.1	167997990	predicted protein	[Physcomitrella patens]	predicted protein [Physcomitrella patens]	332	1	331	410.223	1053	3.27255e-141	202	331	61	244	331	74	1
unigene_01314	158	1	158	XP_001768743.1	168032473	predicted protein	[Physcomitrella patens]	predicted protein [Physcomitrella patens]	322	165	322	249.21	635	2.1968e-80	117	158	74	132	158	84	1
unigene_01336	366	1	366	XP_001776337.1	168047760	predicted protein	[Physcomitrella patens]	predicted protein [Physcomitrella patens]	366	1	366	642.884	1657	0	308	366	84	334	366	91	1
unigene_01338	380	1	166	XP_001782039.1	168060105	predicted protein	[Physcomitrella patens]	predicted protein [Physcomitrella patens]	168	1	167	322.013	824	7.83593e-108	151	167	90	159	167	95	1
unigene_01344	71	1	47	EMS63812.1	474370485	Aspartic proteinase Asp1	[Triticum urartu]	Aspartic proteinase Asp1 [Triticum urartu]	441	29	75	83.5741	205	1.96736e-17	37	47	79	42	47	89	1
unigene_01347	281	1	269	XP_001772159.1	168039347	predicted protein	[Physcomitrella patens]	predicted protein [Physcomitrella patens]	312	1	270	546.199	1406	0	265	270	98	268	270	99	1
unigene_01353	175	1	172	XP_001759526.1	168013950	predicted protein	[Physcomitrella patens]	predicted protein [Physcomitrella patens]	183	1	174	240.736	613	1.03662e-78	113	174	65	136	174	78	1
unigene_01359	177	1	66	XP_001764964.1	168024882	predicted protein	[Physcomitrella patens]	predicted protein [Physcomitrella patens]	265	100	171	57.3806	137	7.56771e-07	35	72	49	41	72	57	1
unigene_01361	166	1	52	XP_001774058.1	168043169	predicted protein	[Physcomitrella patens]	predicted protein [Physcomitrella patens]	474	133	184	97.4413	241	7.48627e-21	47	52	90	50	52	96	1
unigene_01368	371	1	366	XP_001760360.1	168015644	predicted protein	[Physcomitrella patens]	predicted protein [Physcomitrella patens]	542	9	401	376.326	965	8.09723e-124	227	411	55	250	411	61	1
unigene_01372	1465	1	1465	XP_001777401.1	168049904	predicted protein	[Physcomitrella patens]	predicted protein [Physcomitrella patens]	1436	1	1436	1840.08	4765	0	949	1474	64	1076	1474	73	1
unigene_01395	139	1	127	XP_001778220.1	168051556	predicted protein	[Physcomitrella patens]	predicted protein [Physcomitrella patens]	335	1	127	189.504	480	3.75969e-57	91	127	72	101	127	80	1
unigene_01397	90	1	90	KKW04419.1	818867941	Tyrosine recombinase XerC	[Candidatus Saccharibacteria bacterium GW2011_GWC2_48_9]	Tyrosine recombinase XerC [Candidatus Saccharibacteria bacterium GW2011_GWC2_48_9]	297	41	130	133.65	335	9.07962e-37	64	90	71	75	90	83	1
unigene_01398	82	1	82	WP_046788585.1	820876623	hypothetical protein	[Escherichia coli]	hypothetical protein [Escherichia coli]	108	1	76	78.1814	191	3.38128e-17	39	82	48	54	82	66	1
unigene_01401	292	1	292	XP_001773463.1	168041971	predicted protein	[Physcomitrella patens]	predicted protein [Physcomitrella patens]	297	1	297	572.392	1474	0	274	298	92	289	298	97	1
unigene_01411	91	1	43	XP_001774060.1	168043173	predicted protein	[Physcomitrella patens]	predicted protein [Physcomitrella patens]	914	369	409	57.3806	137	7.86188e-08	28	43	65	33	43	77	1
unigene_01419	68	1	47	XP_001783592.1	168063262	predicted protein	[Physcomitrella patens]	predicted protein [Physcomitrella patens]	909	501	547	98.9821	245	8.62576e-23	40	47	85	45	47	96	1
unigene_01425	65	1	59	XP_001763254.1	168021450	predicted protein	[Physcomitrella patens]	predicted protein [Physcomitrella patens]	292	43	102	92.8189	229	1.864e-21	46	60	77	54	60	90	1
unigene_01426	85	1	48	XP_001775559.1	168046193	predicted protein	[Physcomitrella patens]	predicted protein [Physcomitrella patens]	330	24	71	79.337	194	7.8757e-16	36	48	75	40	48	83	1
unigene_01429	193	1	193	XP_001774116.1	168043286	predicted protein	[Physcomitrella patens]	predicted protein [Physcomitrella patens]	316	117	311	358.221	918	6.21757e-123	170	195	87	179	195	92	1
unigene_01432	67	1	67	BAU01991.1	965616841	hypothetical protein VIGAN_11138900	[Vigna angularis var. angularis]	hypothetical protein VIGAN_11138900 [Vigna angularis var. angularis]	157	29	95	61.2326	147	2.76163e-10	28	67	42	39	67	58	1
unigene_01434	188	1	165	XP_001772475.1	168039982	predicted protein	[Physcomitrella patens]	predicted protein [Physcomitrella patens]	165	1	165	290.812	743	1.41355e-98	141	165	85	156	165	95	1
unigene_01435	333	1	331	XP_001760564.1	168016053	predicted protein	[Physcomitrella patens]	predicted protein [Physcomitrella patens]	328	1	327	501.516	1290	6.00066e-177	246	331	74	277	331	84	1
unigene_01437	235	1	231	XP_001753730.1	168002056	predicted protein	[Physcomitrella patens]	predicted protein [Physcomitrella patens]	842	143	375	224.557	571	6.6561e-65	131	235	56	157	235	67	1
unigene_01438	50	1	47	XP_001754696.1	168003992	predicted protein	[Physcomitrella patens]	predicted protein [Physcomitrella patens]	341	190	236	85.5001	210	9.01765e-19	38	47	81	43	47	91	1
unigene_01464	288	1	283	XP_001751982.1	167998552	predicted protein	[Physcomitrella patens]	predicted protein [Physcomitrella patens]	301	1	274	259.61	662	9.22627e-83	150	297	51	186	297	63	1
unigene_01468	100	1	40	XP_001784823.1	168065776	predicted protein	[Physcomitrella patens]	predicted protein [Physcomitrella patens]	364	197	236	71.633	174	8.75301e-13	34	40	85	36	40	90	1
unigene_01470	60	1	44	XP_001775393.1	168045858	predicted protein	[Physcomitrella patens]	predicted protein [Physcomitrella patens]	281	192	240	67.0106	162	5.641e-12	34	49	69	38	49	78	1
unigene_01484	155	1	155	XP_001752935.1	168000462	predicted protein	[Physcomitrella patens]	predicted protein [Physcomitrella patens]	365	211	365	286.189	731	1.85408e-94	133	155	86	145	155	94	1
unigene_01488	379	1	379	XP_001765836.1	168026633	predicted protein	[Physcomitrella patens]	predicted protein [Physcomitrella patens]	472	76	461	364.385	934	5.575e-120	202	394	51	260	394	66	1
unigene_01490	658	1	644	XP_001758308.1	168011234	predicted protein	[Physcomitrella patens]	predicted protein [Physcomitrella patens]	1413	113	754	922.924	2384	0	458	644	71	533	644	83	1
unigene_01495	69	1	66	XP_001763190.1	168021321	predicted protein	[Physcomitrella patens]	predicted protein [Physcomitrella patens]	652	587	652	112.464	280	1.58797e-27	54	66	82	60	66	91	1
unigene_01497	231	1	228	XP_001758940.1	168012500	plastid sigma facor SIG2	[Physcomitrella patens]	plastid sigma facor SIG2 [Physcomitrella patens]	579	349	576	412.535	1059	6.61046e-140	193	228	85	218	228	96	1
unigene_01502	91	1	52	XP_001773935.1	168042921	predicted protein	[Physcomitrella patens]	predicted protein [Physcomitrella patens]	729	236	287	95.9005	237	2.19432e-21	46	52	88	50	52	96	1
unigene_01517	201	1	201	XP_001785207.1	168066567	predicted protein	[Physcomitrella patens]	predicted protein [Physcomitrella patens]	480	1	201	303.523	776	6.41879e-99	152	201	76	165	201	82	1
unigene_01519	143	1	143	XP_001758139.1	168010895	predicted protein	[Physcomitrella patens]	predicted protein [Physcomitrella patens]	455	313	455	230.335	586	1.21628e-71	114	145	79	118	145	81	1
unigene_01526	984	1	984	XP_001773740.1	168042528	SNF2 family chromodomain-helicase	[Physcomitrella patens]	SNF2 family chromodomain-helicase [Physcomitrella patens]	1791	799	1791	1350.11	3493	0	694	1005	69	778	1005	77	1
unigene_01532	406	1	316	XP_001785042.1	168066225	predicted protein	[Physcomitrella patens]	predicted protein [Physcomitrella patens]	527	50	365	503.056	1294	2.87827e-173	252	316	80	268	316	85	1
unigene_01534	840	1	804	XP_001756343.1	168007294	predicted protein	[Physcomitrella patens]	predicted protein [Physcomitrella patens]	844	1	805	1120.92	2898	0	586	808	73	612	808	76	1
unigene_01541	122	1	122	XP_001755762.1	168006129	predicted protein	[Physcomitrella patens]	predicted protein [Physcomitrella patens]	265	3	125	227.639	579	2.70271e-73	111	123	90	115	123	93	1
unigene_01543	209	1	177	XP_001780628.1	168057249	predicted protein	[Physcomitrella patens]	predicted protein [Physcomitrella patens]	635	230	411	131.724	330	4.03461e-32	72	182	40	100	182	55	1
unigene_01548	112	1	108	XP_001756105.1	168006817	predicted protein	[Physcomitrella patens]	predicted protein [Physcomitrella patens]	112	1	108	206.838	525	1.64604e-67	95	108	88	104	108	96	1
unigene_01565	415	1	401	XP_001752724.1	168000039	predicted protein	[Physcomitrella patens]	predicted protein [Physcomitrella patens]	508	1	455	494.967	1273	3.07298e-170	275	457	60	307	457	67	1
unigene_01569	71	1	39	AAS55443.1	45181585	RNA polymerase I largest subunit	[Cycas revoluta]	RNA polymerase I largest subunit [Cycas revoluta]	547	164	202	69.707	169	1.62081e-12	31	39	79	34	39	87	1
unigene_01577	233	1	233	XP_001757146.1	168008904	predicted protein	[Physcomitrella patens]	predicted protein [Physcomitrella patens]	527	226	458	313.153	801	1.18852e-101	153	233	66	178	233	76	1
unigene_01579	115	1	77	XP_001760493.1	168015911	predicted protein	[Physcomitrella patens]	predicted protein [Physcomitrella patens]	1045	380	459	119.398	298	3.62315e-29	60	80	75	67	80	84	1
unigene_01590	66	1	40	XP_001767309.1	168029591	predicted protein	[Physcomitrella patens]	predicted protein [Physcomitrella patens]	381	231	270	70.0922	170	1.10364e-12	31	40	78	35	40	88	1
unigene_01597	453	1	453	XP_001758600.1	168011819	predicted protein	[Physcomitrella patens]	predicted protein [Physcomitrella patens]	504	52	504	768.844	1984	0	374	454	82	405	454	89	1
unigene_01604	110	1	110	WP_004908741.1	491047087	hypothetical protein	[Acinetobacter junii]	hypothetical protein [Acinetobacter junii]	222	93	202	162.925	411	1.07161e-48	85	110	77	85	110	77	1
unigene_01611	132	1	128	XP_001768915.1	168032819	predicted protein	[Physcomitrella patens]	predicted protein [Physcomitrella patens]	140	1	128	229.18	583	1.55664e-75	118	128	92	123	128	96	1
unigene_01614	213	1	212	XP_001761322.1	168017573	predicted protein	[Physcomitrella patens]	predicted protein [Physcomitrella patens]	208	1	207	343.969	881	1.57176e-118	161	212	76	184	212	87	1
unigene_01615	322	1	320	XP_001758876.1	168012372	predicted protein	[Physcomitrella patens]	predicted protein [Physcomitrella patens]	454	1	355	280.411	716	2.71788e-88	183	367	50	210	367	57	1
unigene_01621	761	1	759	XP_001776280.1	168047645	predicted protein	[Physcomitrella patens]	predicted protein [Physcomitrella patens]	757	8	755	1107.43	2863	0	565	769	73	636	769	83	1
unigene_01627	77	1	36	XP_001771012.1	168037038	predicted protein	[Physcomitrella patens]	predicted protein [Physcomitrella patens]	337	67	102	68.5514	166	4.06141e-12	32	36	89	34	36	94	1
unigene_01645	141	1	141	XP_001776621.1	168048332	predicted protein	[Physcomitrella patens]	predicted protein [Physcomitrella patens]	703	202	342	196.438	498	9.35427e-57	95	141	67	111	141	79	1
unigene_01657	125	1	125	XP_001784989.1	168066116	predicted protein	[Physcomitrella patens]	predicted protein [Physcomitrella patens]	321	1	126	184.111	466	1.95642e-55	89	127	70	104	127	82	1
unigene_01671	572	1	572	XP_001760169.1	168015261	mitochondrial P5CDH	[Physcomitrella patens]	mitochondrial P5CDH [Physcomitrella patens]	571	1	571	1048.11	2709	0	500	572	87	532	572	93	1
unigene_01688	264	1	264	XP_001771201.1	168037418	predicted protein	[Physcomitrella patens]	predicted protein [Physcomitrella patens]	480	1	264	528.094	1359	0	259	264	98	260	264	98	1
unigene_01691	239	1	128	XP_001769147.1	168033287	predicted protein	[Physcomitrella patens]	predicted protein [Physcomitrella patens]	526	1	128	113.62	283	1.58585e-25	55	128	43	78	128	61	1
unigene_01696	666	1	333	XP_001778650.1	168052424	predicted protein	[Physcomitrella patens]	predicted protein [Physcomitrella patens]	355	1	333	547.354	1409	0	267	333	80	275	333	83	1
unigene_01701	115	1	115	XP_001772052.1	168039131	predicted protein	[Physcomitrella patens]	predicted protein [Physcomitrella patens]	251	139	251	175.637	444	3.35703e-53	88	115	77	99	115	86	1
unigene_01702	74	1	37	XP_001781776.1	168059573	predicted protein	[Physcomitrella patens]	predicted protein [Physcomitrella patens]	775	534	570	81.6481	200	1.3057e-16	36	37	97	37	37	100	1
unigene_01703	184	1	184	XP_001768530.1	168032045	Arl8-family small GTPase	[Physcomitrella patens]	Arl8-family small GTPase [Physcomitrella patens]	184	1	184	365.155	936	6.93884e-128	176	184	96	179	184	97	1
unigene_01715	310	1	310	XP_001752854.1	168000300	predicted protein	[Physcomitrella patens]	predicted protein [Physcomitrella patens]	525	1	310	491.115	1263	3.28783e-170	238	312	76	269	312	86	1
unigene_01725	60	1	47	XP_001759318.1	168013258	predicted protein	[Physcomitrella patens]	predicted protein [Physcomitrella patens]	422	296	342	85.5001	210	2.20746e-18	37	47	79	43	47	91	1
unigene_01728	105	1	105	WP_004332017.1	490461452	ABC transporter	[Porphyromonas endodontalis]	ABC transporter [Porphyromonas endodontalis]	627	315	419	216.468	550	2.08367e-65	105	105	100	105	105	100	1
unigene_01747	1182	1	1180	XP_015570862.1	1000979881	PREDICTED: ABC transporter C family member 13 isoform X2	[Ricinus communis]	PREDICTED: ABC transporter C family member 13 isoform X2 [Ricinus communis]	1456	361	1454	1051.2	2717	0	559	1186	47	752	1186	63	1
unigene_01750	181	1	181	XP_001762365.1	168019666	predicted protein	[Physcomitrella patens]	predicted protein [Physcomitrella patens]	182	1	182	231.106	588	7.07542e-75	115	182	63	131	182	72	1
unigene_01760	209	1	209	XP_001769093.1	168033178	predicted protein	[Physcomitrella patens]	predicted protein [Physcomitrella patens]	212	1	209	320.087	819	4.57557e-109	158	209	76	172	209	82	1
unigene_01768	87	1	34	XP_001757744.1	168010103	predicted protein	[Physcomitrella patens]	predicted protein [Physcomitrella patens]	337	254	287	69.707	169	2.64522e-12	32	34	94	34	34	100	1
unigene_01775	343	1	343	XP_001753287.1	168001168	predicted protein	[Physcomitrella patens]	predicted protein [Physcomitrella patens]	343	1	343	518.464	1334	0	289	343	84	301	343	88	1
unigene_01778	65	1	45	XP_001761262.1	168017453	ATP-binding cassette transporter, subfamily F, member 1 protein PpABCF1	[Physcomitrella patens]	ATP-binding cassette transporter, subfamily F, member 1 protein PpABCF1 [Physcomitrella patens]	726	503	547	97.4413	241	2.24636e-22	41	45	91	43	45	96	1
unigene_01781	464	1	464	XP_001778793.1	168052731	predicted protein	[Physcomitrella patens]	predicted protein [Physcomitrella patens]	893	260	723	880.552	2274	0	407	464	88	436	464	94	1
unigene_01782	1092	1	1092	XP_001769898.1	168034797	predicted protein	[Physcomitrella patens]	predicted protein [Physcomitrella patens]	1677	616	1677	1715.28	4441	0	895	1096	82	923	1096	84	1
unigene_01785	717	1	609	ABM67299.1	122892513	SBP-domain protein 5	[Physcomitrella patens]	SBP-domain protein 5 [Physcomitrella patens]	629	1	628	998.423	2580	0	494	628	79	523	628	83	1
unigene_01787	570	1	567	XP_001780056.1	168056092	predicted protein	[Physcomitrella patens]	predicted protein [Physcomitrella patens]	1697	1012	1578	1023.85	2646	0	486	567	86	522	567	92	1
unigene_01789	72	1	43	XP_001758710.1	168012039	predicted protein	[Physcomitrella patens]	predicted protein [Physcomitrella patens]	812	292	334	69.3218	168	2.35633e-12	28	43	65	38	43	88	1
unigene_01798	108	1	106	XP_001751883.1	167998354	predicted protein	[Physcomitrella patens]	predicted protein [Physcomitrella patens]	325	1	106	186.808	473	8.20278e-57	89	106	84	98	106	92	1
unigene_01800	71	1	44	XP_001759317.1	168013256	ATP-binding cassette transporter, subfamily G, member 18, group PDR protein PpABCG18	[Physcomitrella patens]	ATP-binding cassette transporter, subfamily G, member 18, group PDR protein PpABCG18 [Physcomitrella patens]	1437	398	441	77.0258	188	5.20408e-15	33	44	75	35	44	80	1
unigene_01806	63	1	31	BAT79916.1	965664207	hypothetical protein VIGAN_02285700	[Vigna angularis var. angularis]	hypothetical protein VIGAN_02285700 [Vigna angularis var. angularis]	860	186	216	69.3218	168	1.61783e-12	29	31	94	31	31	100	1
unigene_01811	1119	1	1119	XP_001784497.1	168065107	predicted protein	[Physcomitrella patens]	predicted protein [Physcomitrella patens]	1088	1	1088	1850.48	4792	0	911	1119	81	978	1119	87	1
unigene_01816	181	1	180	XP_001783235.1	168062536	predicted protein	[Physcomitrella patens]	predicted protein [Physcomitrella patens]	775	272	451	326.25	835	6.82836e-105	152	180	84	164	180	91	1
unigene_01822	514	1	514	XP_001777125.1	168049347	predicted protein	[Physcomitrella patens]	predicted protein [Physcomitrella patens]	530	1	530	839.721	2168	0	407	530	77	455	530	86	1
unigene_01833	152	1	152	EGL47049.1	333769970	haloacid dehalogenase-like hydrolase	[Propionibacterium sp. 409-HC1]	haloacid dehalogenase-like hydrolase [Propionibacterium sp. 409-HC1]	331	96	247	291.967	746	3.02581e-97	152	152	100	152	152	100	1
unigene_01834	68	1	44	XP_001769960.1	168034922	predicted protein	[Physcomitrella patens]	predicted protein [Physcomitrella patens]	627	240	283	63.5438	153	2.02745e-10	30	44	68	34	44	77	1
unigene_01836	604	1	604	XP_001781634.1	168059285	predicted protein	[Physcomitrella patens]	predicted protein [Physcomitrella patens]	604	1	604	924.465	2388	0	495	604	82	533	604	88	1
unigene_01846	288	1	288	XP_001769759.1	168034518	predicted protein	[Physcomitrella patens]	predicted protein [Physcomitrella patens]	292	1	292	412.92	1060	3.50125e-143	207	292	71	236	292	81	1
unigene_01852	72	1	37	XP_001761082.1	168017092	predicted protein	[Physcomitrella patens]	predicted protein [Physcomitrella patens]	501	323	359	77.0258	188	4.73422e-15	32	37	86	37	37	100	1
unigene_01866	72	1	34	XP_001781608.1	168059233	predicted protein	[Physcomitrella patens]	predicted protein [Physcomitrella patens]	576	158	191	68.5514	166	5.50078e-12	30	34	88	33	34	97	1
unigene_01877	60	1	34	XP_001756754.1	168008118	predicted protein	[Physcomitrella patens]	predicted protein [Physcomitrella patens]	467	280	313	68.9366	167	1.94992e-12	33	34	97	34	34	100	1
unigene_01887	570	1	556	XP_001769301.1	168033597	predicted protein	[Physcomitrella patens]	predicted protein [Physcomitrella patens]	563	1	549	880.167	2273	0	443	556	80	479	556	86	1
unigene_01892	149	1	141	XP_001779799.1	168054763	predicted protein	[Physcomitrella patens]	predicted protein [Physcomitrella patens]	254	110	250	245.743	626	3.99847e-80	113	141	80	127	141	90	1
unigene_01894	256	1	252	XP_001764761.1	168024474	predicted protein	[Physcomitrella patens]	predicted protein [Physcomitrella patens]	494	197	494	55.4546	132	2.2992e-05	86	303	28	109	303	36	1
unigene_01897	174	1	174	XP_001757982.1	168010580	predicted protein	[Physcomitrella patens]	predicted protein [Physcomitrella patens]	474	307	474	265.774	678	1.02658e-84	140	176	80	150	176	85	1
unigene_01906	68	1	43	XP_001778225.1	168051566	ATP-binding cassette transporter, subfamily A, member 5, group ATH protein PpABCA5	[Physcomitrella patens]	ATP-binding cassette transporter, subfamily A, member 5, group ATH protein PpABCA5 [Physcomitrella patens]	931	660	702	79.337	194	5.77677e-16	33	43	77	39	43	91	1
unigene_01908	414	1	410	XP_001782793.1	168061636	predicted protein	[Physcomitrella patens]	predicted protein [Physcomitrella patens]	1386	19	438	525.783	1353	6.73113e-172	270	420	64	295	420	70	1
unigene_01911	69	1	69	XP_001776621.1	168048332	predicted protein	[Physcomitrella patens]	predicted protein [Physcomitrella patens]	703	159	227	110.538	275	7.19836e-27	51	69	74	58	69	84	1
unigene_01916	326	1	323	XP_001760039.1	168015000	predicted protein	[Physcomitrella patens]	predicted protein [Physcomitrella patens]	333	1	325	566.229	1458	0	270	325	83	297	325	91	1
unigene_01917	201	1	196	XP_001782564.1	168061171	predicted protein	[Physcomitrella patens]	predicted protein [Physcomitrella patens]	279	81	276	197.593	501	4.83101e-60	97	199	49	131	199	66	1
unigene_01918	571	1	571	XP_001784332.1	168064771	predicted protein	[Physcomitrella patens]	predicted protein [Physcomitrella patens]	624	1	624	676.011	1743	0	377	637	59	434	637	68	1
unigene_01919	81	1	32	XP_001780105.1	168056191	predicted protein	[Physcomitrella patens]	predicted protein [Physcomitrella patens]	702	64	95	70.4774	171	1.35167e-12	28	32	88	30	32	94	1
unigene_01920	447	1	447	XP_001765906.1	168026774	predicted protein	[Physcomitrella patens]	predicted protein [Physcomitrella patens]	498	55	498	627.861	1618	0	307	452	68	354	452	78	1
unigene_01922	459	1	422	XP_001767971.1	168030922	predicted protein	[Physcomitrella patens]	predicted protein [Physcomitrella patens]	537	41	513	143.28	360	6.92564e-34	131	498	26	214	498	43	1
unigene_01923	248	1	234	XP_001774186.1	168043427	predicted protein	[Physcomitrella patens]	predicted protein [Physcomitrella patens]	644	285	538	313.538	802	3.68797e-100	168	254	66	190	254	75	1
unigene_01926	277	1	276	XP_001756967.1	168008545	predicted protein	[Physcomitrella patens]	predicted protein [Physcomitrella patens]	385	107	383	411.764	1057	1.2824e-141	203	277	73	225	277	81	1
unigene_01935	553	1	553	XP_001776965.1	168049025	predicted protein	[Physcomitrella patens]	predicted protein [Physcomitrella patens]	530	1	530	865.914	2236	0	440	558	79	465	558	83	1
unigene_01938	254	1	244	XP_001773896.1	168042843	predicted protein	[Physcomitrella patens]	predicted protein [Physcomitrella patens]	373	125	369	397.127	1019	2.28431e-136	184	245	75	212	245	87	1
unigene_01939	63	1	37	XP_007133428.1	593262498	hypothetical protein PHAVU_011G1777000g, partial	[Phaseolus vulgaris]	hypothetical protein PHAVU_011G1777000g, partial [Phaseolus vulgaris]	227	12	48	78.9518	193	1.01908e-16	34	37	92	36	37	97	1
unigene_01940	61	1	61	WP_006063064.1	492954979	hypothetical protein	[Corynebacterium durum]	hypothetical protein [Corynebacterium durum]	215	155	215	120.939	302	4.14617e-33	60	61	98	60	61	98	1
unigene_01942	240	1	239	XP_001772765.1	168040566	predicted protein	[Physcomitrella patens]	predicted protein [Physcomitrella patens]	383	144	383	357.451	916	8.1509e-121	186	244	76	195	244	80	1
unigene_01950	56	1	52	XP_001776978.1	168049051	predicted protein	[Physcomitrella patens]	predicted protein [Physcomitrella patens]	227	75	130	61.6178	148	3.29586e-10	31	56	55	40	56	71	1
unigene_01958	700	1	700	XP_001763058.1	168021056	predicted protein	[Physcomitrella patens]	predicted protein [Physcomitrella patens]	720	1	720	784.637	2025	0	431	729	59	490	729	67	1
unigene_01959	98	1	45	XP_001770668.1	168036346	predicted protein	[Physcomitrella patens]	predicted protein [Physcomitrella patens]	553	194	238	95.5153	236	4.45262e-21	44	45	98	45	45	100	1
unigene_01968	177	1	161	XP_001752480.1	167999550	predicted protein	[Physcomitrella patens]	predicted protein [Physcomitrella patens]	426	277	424	155.992	393	9.60525e-43	86	161	53	103	161	64	1
unigene_01975	192	1	190	XP_001785953.1	168068151	predicted protein	[Physcomitrella patens]	predicted protein [Physcomitrella patens]	384	192	382	352.058	902	1.49822e-119	167	191	87	179	191	94	1
unigene_01979	180	1	139	XP_008777476.1	672198927	PREDICTED: uncharacterized protein At4g38062	[Phoenix dactylifera]	PREDICTED: uncharacterized protein At4g38062 [Phoenix dactylifera]	1094	192	330	81.6481	200	5.01104e-15	50	139	36	84	139	60	1
unigene_01990	181	1	173	XP_001752888.1	168000368	predicted protein	[Physcomitrella patens]	predicted protein [Physcomitrella patens]	350	166	338	287.345	734	9.52637e-95	140	173	81	153	173	88	1
unigene_01992	199	1	199	XP_001774693.1	168044448	ATP-binding cassette transporter, subfamily G, member 21, group PDR protein PpABCG21	[Physcomitrella patens]	ATP-binding cassette transporter, subfamily G, member 21, group PDR protein PpABCG21 [Physcomitrella patens]	1452	1250	1452	247.669	631	1.44242e-72	115	203	57	148	203	73	1
unigene_01993	232	1	231	XP_001765390.1	168025737	predicted protein	[Physcomitrella patens]	predicted protein [Physcomitrella patens]	231	1	230	307.76	787	1.25591e-103	151	231	65	180	231	78	1
unigene_01996	991	1	981	XP_001773243.1	168041528	CKI3a AtCKI1/2-like cytokinin receptor	[Physcomitrella patens]	CKI3a AtCKI1/2-like cytokinin receptor [Physcomitrella patens]	1020	42	1015	1294.26	3348	0	675	987	68	756	987	77	1
unigene_01998	153	1	150	XP_001758855.1	168012330	predicted protein	[Physcomitrella patens]	predicted protein [Physcomitrella patens]	177	28	177	251.906	642	1.06613e-83	121	150	81	129	150	86	1
unigene_02002	84	1	37	XP_015055966.1	970058525	PREDICTED: protein root UVB sensitive 6	[Solanum pennellii]	PREDICTED: protein root UVB sensitive 6 [Solanum pennellii]	515	212	248	63.929	154	2.9497e-10	30	37	81	32	37	86	1
unigene_02004	200	1	200	CAM90409.1	148595758	HAK1 potassium transporter	[Physcomitrella patens]	HAK1 potassium transporter [Physcomitrella patens]	822	617	822	265.003	676	1.04398e-80	135	209	65	157	209	75	1
unigene_02006	511	1	503	XP_001759612.1	168014140	predicted protein	[Physcomitrella patens]	predicted protein [Physcomitrella patens]	510	3	510	674.47	1739	0	337	510	66	395	510	77	1
unigene_02009	91	1	44	XP_001783058.1	168062176	predicted protein	[Physcomitrella patens]	predicted protein [Physcomitrella patens]	595	471	515	75.8702	185	2.78033e-14	36	45	80	40	45	89	1
unigene_02028	129	1	116	XP_001784129.1	168064357	ATP-binding cassette transporter, subfamily G, member 13, group WBC protein PpABCG13	[Physcomitrella patens]	ATP-binding cassette transporter, subfamily G, member 13, group WBC protein PpABCG13 [Physcomitrella patens]	588	255	385	130.568	327	4.19895e-33	70	136	51	92	136	68	1
unigene_02033	241	1	241	YP_009176207.1	944543041	ribosomal protein S2 (mitochondrion)	[Tetraplodon fuegianus]	ribosomal protein S2 (mitochondrion) [Tetraplodon fuegianus]	241	1	241	500.745	1288	1.53307e-179	240	241	100	241	241	100	1
unigene_02036	155	1	155	XP_001761190.1	168017309	predicted protein	[Physcomitrella patens]	predicted protein [Physcomitrella patens]	237	83	237	286.574	732	2.00189e-96	137	155	88	148	155	95	1
unigene_02037	262	1	262	XP_001778767.1	168052678	predicted protein	[Physcomitrella patens]	predicted protein [Physcomitrella patens]	295	1	295	134.42	337	1.98371e-34	121	310	39	148	310	48	1
unigene_02042	467	1	467	XP_001755131.1	168004864	predicted protein	[Physcomitrella patens]	predicted protein [Physcomitrella patens]	462	1	462	786.563	2030	0	385	468	82	414	468	88	1
unigene_02046	507	1	330	XP_001756293.1	168007194	predicted protein	[Physcomitrella patens]	predicted protein [Physcomitrella patens]	339	1	330	648.662	1672	0	309	330	94	323	330	98	1
unigene_02054	490	1	456	XP_001779329.1	168053814	predicted protein	[Physcomitrella patens]	predicted protein [Physcomitrella patens]	571	160	571	596.66	1537	0	302	458	66	343	458	75	1
unigene_02068	299	1	292	XP_001763430.1	168021803	predicted protein	[Physcomitrella patens]	predicted protein [Physcomitrella patens]	520	1	286	412.92	1060	9.13835e-140	215	293	73	237	293	81	1
unigene_02069	230	1	230	XP_001785698.1	168067596	predicted protein	[Physcomitrella patens]	predicted protein [Physcomitrella patens]	229	1	228	335.495	859	1.31977e-114	163	230	71	177	230	77	1
unigene_02070	71	1	47	XP_001766898.1	168028766	predicted protein	[Physcomitrella patens]	predicted protein [Physcomitrella patens]	492	275	321	88.5817	218	3.99249e-19	41	47	87	43	47	91	1
unigene_02081	122	1	44	XP_001779216.1	168053585	predicted protein	[Physcomitrella patens]	predicted protein [Physcomitrella patens]	320	3	47	78.1814	191	6.28968e-15	38	45	84	42	45	93	1
unigene_02085	92	1	65	WP_024350046.1	636823955	transposase	[Aurantimonas coralicida]	transposase [Aurantimonas coralicida]	511	267	331	129.028	323	1.86888e-33	59	65	91	62	65	95	1
unigene_02088	202	1	202	XP_001761919.1	168018771	predicted protein	[Physcomitrella patens]	predicted protein [Physcomitrella patens]	209	1	209	156.377	394	9.3277e-45	111	218	51	128	218	59	1
unigene_02097	412	1	376	XP_001782680.1	168061406	predicted protein	[Physcomitrella patens]	predicted protein [Physcomitrella patens]	952	248	623	714.916	1844	0	335	376	89	349	376	93	1
unigene_02100	73	1	45	XP_010933901.1	743828574	PREDICTED: cell division control protein 2 homolog A isoform X2	[Elaeis guineensis]	PREDICTED: cell division control protein 2 homolog A isoform X2 [Elaeis guineensis]	237	63	107	99.3673	246	2.77534e-24	45	45	100	45	45	100	1
unigene_02105	111	1	100	XP_002970499.1	302774164	hypothetical protein SELMODRAFT_93519	[Selaginella moellendorffii]	hypothetical protein SELMODRAFT_93519 [Selaginella moellendorffii]	368	181	280	194.512	493	3.32978e-59	88	100	88	96	100	96	1
unigene_02118	703	1	703	XP_001752974.1	168000541	predicted protein	[Physcomitrella patens]	predicted protein [Physcomitrella patens]	712	1	712	947.962	2449	0	488	721	68	566	721	79	1
unigene_02125	163	1	162	XP_001765339.1	168025635	predicted protein	[Physcomitrella patens]	predicted protein [Physcomitrella patens]	230	31	173	243.432	620	2.19603e-79	125	162	77	136	162	84	1
unigene_02132	68	1	68	XP_001780780.1	168057556	predicted protein	[Physcomitrella patens]	predicted protein [Physcomitrella patens]	298	231	298	141.739	356	3.13923e-40	68	68	100	68	68	100	1
unigene_02140	112	1	46	XP_001755436.1	168005475	predicted protein	[Physcomitrella patens]	predicted protein [Physcomitrella patens]	479	397	442	100.138	248	1.28126e-22	46	46	100	46	46	100	1
unigene_02143	82	1	82	WP_004139607.1	490241355	hypothetical protein	[Cardiobacterium hominis]	hypothetical protein [Cardiobacterium hominis]	187	1	82	167.933	424	1.17581e-51	82	82	100	82	82	100	1
unigene_02160	91	1	31	XP_001751321.1	167997229	predicted protein	[Physcomitrella patens]	predicted protein [Physcomitrella patens]	552	452	482	64.3142	155	3.03262e-10	29	31	94	30	31	97	1
unigene_02166	96	1	47	XP_001773228.1	168041498	predicted protein	[Physcomitrella patens]	predicted protein [Physcomitrella patens]	350	237	283	96.2857	238	6.13946e-22	45	47	96	47	47	100	1
unigene_02176	464	1	448	XP_001767110.1	168029192	predicted protein	[Physcomitrella patens]	predicted protein [Physcomitrella patens]	470	1	456	464.537	1194	5.99649e-158	260	461	56	297	461	64	1
unigene_02192	358	1	358	XP_001764313.1	168023575	predicted protein	[Physcomitrella patens]	predicted protein [Physcomitrella patens]	920	1	358	628.246	1619	0	306	358	85	325	358	91	1
unigene_02194	118	1	118	XP_001770208.1	168035420	ATP-binding cassette transporter, subfamily C, member 4, group MRP protein PpABCC4	[Physcomitrella patens]	ATP-binding cassette transporter, subfamily C, member 4, group MRP protein PpABCC4 [Physcomitrella patens]	1262	160	279	140.584	353	1.88924e-36	67	120	56	91	120	76	1
unigene_02197	62	1	46	XP_001754564.1	168003728	predicted protein	[Physcomitrella patens]	predicted protein [Physcomitrella patens]	361	86	131	97.4413	241	8.11089e-23	46	46	100	46	46	100	1
unigene_02202	171	1	171	AFZ39131.1	428233267	phi class glutathione S-transferase	[Physcomitrella patens]	phi class glutathione S-transferase [Physcomitrella patens]	221	1	169	179.104	453	5.57037e-54	93	174	53	120	174	69	1
unigene_02204	360	1	305	XP_001755968.1	168006542	predicted protein	[Physcomitrella patens]	predicted protein [Physcomitrella patens]	456	124	429	241.506	615	1.31638e-72	139	308	45	191	308	62	1
unigene_02209	379	1	379	XP_001772397.1	168039825	predicted protein	[Physcomitrella patens]	predicted protein [Physcomitrella patens]	516	87	465	699.508	1804	0	327	379	86	349	379	92	1
unigene_02210	130	1	127	XP_001774876.1	168044817	predicted protein	[Physcomitrella patens]	predicted protein [Physcomitrella patens]	531	401	527	193.741	491	5.27671e-57	88	127	69	109	127	86	1
unigene_02216	850	1	850	XP_001751904.1	167998396	predicted protein	[Physcomitrella patens]	predicted protein [Physcomitrella patens]	1293	462	1293	1313.52	3398	0	662	853	78	724	853	85	1
unigene_02221	86	1	48	XP_001757231.1	168009074	predicted protein	[Physcomitrella patens]	predicted protein [Physcomitrella patens]	1007	604	651	93.2041	230	2.06674e-20	42	48	88	45	48	94	1
unigene_02231	208	1	208	XP_001769037.1	168033065	predicted protein	[Physcomitrella patens]	predicted protein [Physcomitrella patens]	363	64	271	429.098	1102	7.28576e-150	202	208	97	206	208	99	1
unigene_02232	195	1	182	XP_001763359.1	168021660	predicted protein	[Physcomitrella patens]	predicted protein [Physcomitrella patens]	632	442	623	309.686	792	9.54244e-100	144	182	79	161	182	88	1
unigene_02234	327	1	323	XP_001781638.1	168059293	predicted protein	[Physcomitrella patens]	predicted protein [Physcomitrella patens]	824	196	501	442.965	1138	3.67541e-147	230	326	71	262	326	80	1
unigene_02241	318	1	317	XP_001752999.1	168000591	predicted protein	[Physcomitrella patens]	predicted protein [Physcomitrella patens]	320	1	317	525.783	1353	0	244	317	77	270	317	85	1
unigene_02244	155	1	154	XP_001775394.1	168045860	predicted protein	[Physcomitrella patens]	predicted protein [Physcomitrella patens]	153	1	150	176.792	447	2.51563e-54	94	154	61	101	154	66	1
unigene_02257	175	1	175	XP_001782948.1	168061951	predicted protein	[Physcomitrella patens]	predicted protein [Physcomitrella patens]	899	12	186	318.546	815	5.80968e-101	154	175	88	164	175	94	1
unigene_02261	85	1	27	XP_001753572.1	168001739	predicted protein	[Physcomitrella patens]	predicted protein [Physcomitrella patens]	363	195	221	60.077	144	8.04116e-09	25	27	93	27	27	100	1
unigene_02262	101	1	97	XP_011655367.1	778703441	PREDICTED: actin-82 isoform X1	[Cucumis sativus]	PREDICTED: actin-82 isoform X1 [Cucumis sativus]	374	277	366	104.375	259	9.34409e-25	58	100	58	63	100	63	1
unigene_02270	264	1	264	XP_001767144.1	168029260	predicted protein	[Physcomitrella patens]	predicted protein [Physcomitrella patens]	263	1	263	496.123	1276	4.55507e-177	242	264	92	254	264	96	1
unigene_02285	440	1	434	XP_001776773.1	168048638	predicted protein	[Physcomitrella patens]	predicted protein [Physcomitrella patens]	869	189	752	436.802	1122	2.20673e-142	275	569	48	321	569	56	1
unigene_02290	53	1	41	XP_001776295.1	168047675	predicted protein	[Physcomitrella patens]	predicted protein [Physcomitrella patens]	894	618	658	72.7886	177	7.91209e-14	34	41	83	38	41	93	1
unigene_02298	143	1	143	XP_001777563.1	168050231	predicted protein	[Physcomitrella patens]	predicted protein [Physcomitrella patens]	143	1	143	270.011	689	1.58846e-91	126	143	88	136	143	95	1
unigene_02302	89	1	35	XP_015868034.1	1009173846	PREDICTED: transcription factor HBP-1b(c38)-like, partial	[Ziziphus jujuba]	PREDICTED: transcription factor HBP-1b(c38)-like, partial [Ziziphus jujuba]	427	136	170	69.3218	168	4.14147e-12	34	35	97	34	35	97	1
unigene_02303	67	1	34	XP_001780245.1	168056475	predicted protein	[Physcomitrella patens]	predicted protein [Physcomitrella patens]	283	99	132	63.1586	152	2.22156e-10	27	34	79	32	34	94	1
unigene_02316	353	1	352	XP_001766875.1	168028720	predicted protein	[Physcomitrella patens]	predicted protein [Physcomitrella patens]	378	28	378	575.474	1482	0	258	352	73	304	352	86	1
unigene_02321	336	1	336	XP_001780304.1	168056594	predicted protein	[Physcomitrella patens]	predicted protein [Physcomitrella patens]	337	1	337	519.62	1337	0	247	339	73	277	339	82	1
unigene_02326	78	1	57	XP_001783553.1	168063183	predicted protein	[Physcomitrella patens]	predicted protein [Physcomitrella patens]	479	137	193	105.531	262	3.8637e-25	50	57	88	52	57	91	1
unigene_02328	101	1	101	GAE74794.1	574128182	peptide chain release factor 1	[Propionibacterium acnes JCM 18918]	peptide chain release factor 1 [Propionibacterium acnes JCM 18918]	202	100	200	85.8853	211	7.03251e-19	50	101	50	50	101	50	1
unigene_02351	59	1	43	XP_001782634.1	168061313	predicted protein	[Physcomitrella patens]	predicted protein [Physcomitrella patens]	817	638	680	63.929	154	1.36775e-10	30	43	70	34	43	79	1
unigene_02352	95	1	95	WP_020364782.1	520969391	arylsulfatase, partial	[Staphylococcus epidermidis]	arylsulfatase, partial [Staphylococcus epidermidis]	263	128	222	189.889	481	5.70569e-59	94	95	99	95	95	100	1
unigene_02356	509	1	491	XP_001764411.1	168023772	predicted protein	[Physcomitrella patens]	predicted protein [Physcomitrella patens]	579	1	516	509.99	1312	1.60357e-173	286	521	55	350	521	67	1
unigene_02358	222	1	198	XP_001753157.1	168000907	predicted protein	[Physcomitrella patens]	predicted protein [Physcomitrella patens]	4869	3401	3590	145.976	367	1.00059e-36	73	199	37	115	199	58	1
unigene_02368	187	1	187	XP_001767859.1	168030697	predicted protein	[Physcomitrella patens]	predicted protein [Physcomitrella patens]	186	1	186	337.035	863	1.26825e-116	164	187	88	168	187	90	1
unigene_02369	110	1	102	XP_001753601.1	168001797	predicted protein	[Physcomitrella patens]	predicted protein [Physcomitrella patens]	501	397	498	181.03	458	1.04743e-52	77	102	75	92	102	90	1
unigene_02379	153	1	138	XP_001766601.1	168028169	predicted protein	[Physcomitrella patens]	predicted protein [Physcomitrella patens]	238	74	209	219.935	559	3.79233e-70	112	138	81	113	138	82	1
unigene_02385	158	1	158	XP_001754620.1	168003840	predicted protein	[Physcomitrella patens]	predicted protein [Physcomitrella patens]	850	415	572	282.337	721	8.24201e-88	134	158	85	146	158	92	1
unigene_02399	303	1	113	XP_001773430.1	168041904	predicted protein	[Physcomitrella patens]	predicted protein [Physcomitrella patens]	117	1	113	180.259	456	5.95531e-54	97	113	86	105	113	93	1
unigene_02401	63	1	58	XP_001779985.1	168055949	predicted protein	[Physcomitrella patens]	predicted protein [Physcomitrella patens]	102	10	67	103.99	258	7.80018e-28	51	58	88	53	58	91	1
unigene_02408	214	1	214	XP_001775874.1	168046828	chromosome condensation complex protein	[Physcomitrella patens]	chromosome condensation complex protein [Physcomitrella patens]	1315	1	210	345.895	886	6.62346e-108	169	214	79	185	214	86	1
unigene_02414	437	1	437	XP_001760211.1	168015345	predicted protein	[Physcomitrella patens]	predicted protein [Physcomitrella patens]	461	1	461	413.69	1062	1.52828e-138	240	466	52	286	466	61	1
unigene_02417	67	1	39	XP_001781811.1	168059644	class II RPD3 type histone deacetylase protein	[Physcomitrella patens]	class II RPD3 type histone deacetylase protein [Physcomitrella patens]	535	395	433	68.5514	166	4.09797e-12	33	39	85	36	39	92	1
unigene_02418	62	1	50	XP_001781911.1	168059846	predicted protein	[Physcomitrella patens]	predicted protein [Physcomitrella patens]	100	1	50	88.9669	219	5.81355e-22	40	50	80	44	50	88	1
unigene_02435	73	1	40	ACB37439.1	170783982	phosphate transporter 2	[Petunia x hybrida]	phosphate transporter 2 [Petunia x hybrida]	189	85	124	75.485	184	1.56356e-15	35	40	88	38	40	95	1
unigene_02438	177	1	114	XP_001764516.1	168023982	predicted protein	[Physcomitrella patens]	predicted protein [Physcomitrella patens]	272	38	201	79.7221	195	5.31693e-15	65	164	40	87	164	53	1
unigene_02440	91	1	91	WP_002893707.1	488982900	peptidase M26	[Streptococcus sanguinis]	peptidase M26 [Streptococcus sanguinis]	1910	564	654	182.956	463	5.77025e-52	90	91	99	91	91	100	1
unigene_02442	303	1	78	XP_001761460.1	168017850	predicted protein	[Physcomitrella patens]	predicted protein [Physcomitrella patens]	81	4	81	139.043	349	2.57699e-38	67	78	86	70	78	90	1
unigene_02443	50	1	32	XP_001780607.1	168057206	predicted protein	[Physcomitrella patens]	predicted protein [Physcomitrella patens]	766	368	399	62.3882	150	3.19017e-10	27	32	84	31	32	97	1
unigene_02450	103	1	45	XP_001777802.1	168050713	predicted protein	[Physcomitrella patens]	predicted protein [Physcomitrella patens]	1549	1188	1232	71.2478	173	1.75573e-12	35	45	78	39	45	87	1
unigene_02455	1632	1	1629	XP_001783105.1	168062271	ATP-binding cassette transporter, subfamily C, member 3, group MRP protein PpABCC3	[Physcomitrella patens]	ATP-binding cassette transporter, subfamily C, member 3, group MRP protein PpABCC3 [Physcomitrella patens]	1622	1	1619	2742.61	7108	0	1332	1631	82	1441	1631	88	1
unigene_02456	135	1	121	XP_001784865.1	168065862	predicted protein	[Physcomitrella patens]	predicted protein [Physcomitrella patens]	263	1	130	202.216	513	3.22112e-63	102	131	78	110	131	84	1
unigene_02466	76	1	76	GAE76325.1	574126359	ribose ABC transport system	[Propionibacterium acnes JCM 18918]	ribose ABC transport system [Propionibacterium acnes JCM 18918]	275	137	212	152.14	383	2.28792e-44	76	76	100	76	76	100	1
unigene_02485	50	1	34	XP_001773218.1	168041478	predicted protein	[Physcomitrella patens]	predicted protein [Physcomitrella patens]	404	233	266	53.9138	128	2.9538e-07	27	34	79	29	34	85	1
unigene_02486	53	1	34	XP_001769803.1	168034606	predicted protein	[Physcomitrella patens]	predicted protein [Physcomitrella patens]	695	297	330	72.7886	177	6.95743e-14	33	34	97	34	34	100	1
unigene_02497	489	1	477	XP_006850831.1	586747360	PREDICTED: F-box/LRR-repeat protein 4	[Amborella trichopoda]	PREDICTED: F-box/LRR-repeat protein 4 [Amborella trichopoda]	627	1	482	532.717	1371	0	273	490	56	346	490	71	1
unigene_02500	333	1	333	XP_001758788.1	168012196	predicted protein	[Physcomitrella patens]	predicted protein [Physcomitrella patens]	374	1	374	293.893	751	1.69312e-94	188	378	50	224	378	59	1
unigene_02502	266	1	265	XP_001755949.1	168006504	predicted protein	[Physcomitrella patens]	predicted protein [Physcomitrella patens]	380	1	265	508.064	1307	7.30498e-180	239	265	90	252	265	95	1
unigene_02504	78	1	64	XP_001770543.1	168036094	predicted protein	[Physcomitrella patens]	predicted protein [Physcomitrella patens]	975	849	910	93.2041	230	1.31021e-20	49	66	74	52	66	79	1
unigene_02511	411	1	411	XP_001778805.1	168052755	predicted protein	[Physcomitrella patens]	predicted protein [Physcomitrella patens]	411	1	411	809.675	2090	0	383	411	93	399	411	97	1
unigene_02522	329	1	329	XP_001751939.1	167998466	predicted protein	[Physcomitrella patens]	predicted protein [Physcomitrella patens]	342	1	342	283.108	723	1.05429e-90	180	357	50	212	357	59	1
unigene_02532	698	1	676	XP_001758672.1	168011963	predicted protein	[Physcomitrella patens]	predicted protein [Physcomitrella patens]	1078	33	706	954.51	2466	0	472	676	70	511	676	76	1
unigene_02533	95	1	33	XP_001768083.1	168031147	predicted protein	[Physcomitrella patens]	predicted protein [Physcomitrella patens]	580	378	410	68.1662	165	1.53491e-11	30	33	91	32	33	97	1
unigene_02535	114	1	114	WP_050848139.1	915559605	ATP-dependent helicase	[Haemophilus influenzae]	ATP-dependent helicase [Haemophilus influenzae]	955	75	188	241.506	615	1.25274e-72	113	114	99	114	114	100	1
unigene_02551	471	1	471	XP_001769917.1	168034835	predicted protein	[Physcomitrella patens]	predicted protein [Physcomitrella patens]	439	1	439	638.262	1645	0	326	472	69	364	472	77	1
unigene_02553	179	1	179	YP_009176217.1	944543051	ribosomal protein L10 (mitochondrion)	[Tetraplodon fuegianus]	ribosomal protein L10 (mitochondrion) [Tetraplodon fuegianus]	179	1	179	363.229	931	3.40807e-127	176	179	98	178	179	99	1
unigene_02558	158	1	158	XP_001757146.1	168008904	predicted protein	[Physcomitrella patens]	predicted protein [Physcomitrella patens]	527	320	477	226.098	575	4.83789e-69	107	158	68	125	158	79	1
unigene_02559	69	1	50	KJB31657.1	763764403	hypothetical protein B456_005G200400	[Gossypium raimondii]	hypothetical protein B456_005G200400 [Gossypium raimondii]	342	291	340	97.4413	241	6.34097e-23	46	50	92	48	50	96	1
unigene_02564	97	1	97	KDQ32288.1	646311146	hypothetical protein PLEOSDRAFT_1062248	[Pleurotus ostreatus PC15]	hypothetical protein PLEOSDRAFT_1062248 [Pleurotus ostreatus PC15]	150	54	150	191.43	485	4.25075e-61	94	97	97	95	97	98	1
unigene_02565	60	1	47	XP_001754654.1	168003908	predicted protein	[Physcomitrella patens]	predicted protein [Physcomitrella patens]	137	45	86	75.8702	185	2.51306e-16	36	47	77	38	47	81	1
unigene_02567	352	1	352	XP_001766048.1	168027059	predicted protein	[Physcomitrella patens]	predicted protein [Physcomitrella patens]	311	1	311	619.772	1597	0	302	352	86	306	352	87	1
unigene_02568	100	1	58	XP_001777615.1	168050336	predicted protein	[Physcomitrella patens]	predicted protein [Physcomitrella patens]	977	260	315	81.6481	200	4.17688e-16	42	58	72	47	58	81	1
unigene_02576	79	1	79	XP_001729822.1	164657392	hypothetical protein MGL_2808	[Malassezia globosa CBS 7966]	hypothetical protein MGL_2808 [Malassezia globosa CBS 7966]	373	19	97	165.236	417	2.09108e-48	79	79	100	79	79	100	1
unigene_02577	235	1	235	XP_001757949.1	168010514	predicted protein	[Physcomitrella patens]	predicted protein [Physcomitrella patens]	804	570	804	469.159	1206	3.32228e-159	223	235	95	228	235	97	1
unigene_02584	660	1	659	XP_001769775.1	168034550	TFIID and SAGA complex subunit	[Physcomitrella patens]	TFIID and SAGA complex subunit [Physcomitrella patens]	673	1	672	1128.24	2917	0	546	672	81	574	672	85	1
unigene_02598	278	1	278	XP_001752813.1	168000218	predicted protein	[Physcomitrella patens]	predicted protein [Physcomitrella patens]	398	1	295	384.03	985	1.95543e-130	186	296	63	221	296	75	1
unigene_02599	305	1	305	XP_001773950.1	168042951	predicted protein	[Physcomitrella patens]	predicted protein [Physcomitrella patens]	336	1	336	300.442	768	5.69513e-98	178	347	51	212	347	61	1
unigene_02603	67	1	49	XP_001766011.1	168026985	predicted protein	[Physcomitrella patens]	predicted protein [Physcomitrella patens]	569	128	176	91.2781	225	3.99083e-20	39	49	80	44	49	90	1
unigene_02605	93	1	93	XP_001751283.1	167997153	predicted protein	[Physcomitrella patens]	predicted protein [Physcomitrella patens]	354	150	238	126.716	317	1.85765e-33	68	93	73	79	93	85	1
unigene_02606	264	1	264	XP_001784507.1	168065128	predicted protein	[Physcomitrella patens]	predicted protein [Physcomitrella patens]	707	56	319	510.375	1313	5.11773e-176	240	264	91	252	264	95	1
unigene_02609	272	1	221	XP_001775098.1	168045264	predicted protein	[Physcomitrella patens]	predicted protein [Physcomitrella patens]	512	233	461	254.988	650	1.94399e-78	137	230	60	156	230	68	1
unigene_02625	198	1	61	XP_001774963.1	168044992	predicted protein	[Physcomitrella patens]	predicted protein [Physcomitrella patens]	104	44	104	124.405	311	1.28294e-33	58	61	95	61	61	100	1
unigene_02628	100	1	100	XP_001756955.1	168008521	predicted protein	[Physcomitrella patens]	predicted protein [Physcomitrella patens]	387	37	136	190.66	483	8.38646e-58	88	100	88	97	100	97	1
unigene_02629	869	1	869	XP_001778460.1	168052041	predicted protein	[Physcomitrella patens]	predicted protein [Physcomitrella patens]	1000	133	1000	1609.73	4167	0	788	869	91	813	869	94	1
unigene_02640	93	1	93	WP_006804573.1	493857728	ATPase	[Leptotrichia hofstadii]	ATPase [Leptotrichia hofstadii]	899	356	448	184.882	468	1.39724e-52	88	93	95	89	93	96	1
unigene_02641	191	1	191	XP_001758701.1	168012021	SNF2 family DNA-dependent ATPase	[Physcomitrella patens]	SNF2 family DNA-dependent ATPase [Physcomitrella patens]	1220	625	815	387.111	993	2.76764e-124	184	191	96	188	191	98	1
unigene_02643	80	1	31	XP_001782238.1	168060510	predicted protein	[Physcomitrella patens]	predicted protein [Physcomitrella patens]	77	47	77	59.6918	143	2.63274e-10	26	31	84	30	31	97	1
unigene_02663	76	1	66	XP_001758680.1	168011979	predicted protein	[Physcomitrella patens]	predicted protein [Physcomitrella patens]	423	315	380	82.8037	203	4.51952e-17	37	66	56	50	66	76	1
unigene_02667	806	1	744	XP_001764930.1	168024814	predicted protein	[Physcomitrella patens]	predicted protein [Physcomitrella patens]	812	1	749	789.26	2037	0	453	758	60	516	758	68	1
unigene_02669	842	1	842	XP_001773432.1	168041908	predicted protein	[Physcomitrella patens]	predicted protein [Physcomitrella patens]	834	1	834	1226.85	3173	0	617	855	72	681	855	80	1
unigene_02678	529	1	529	XP_001785649.1	168067491	ATP-binding cassette transporter, subfamily F, member 8 protein PpABCF8	[Physcomitrella patens]	ATP-binding cassette transporter, subfamily F, member 8 protein PpABCF8 [Physcomitrella patens]	638	72	600	972.23	2512	0	470	529	89	489	529	92	1
unigene_02684	84	1	32	XP_001778648.1	168052420	predicted protein	[Physcomitrella patens]	predicted protein [Physcomitrella patens]	1117	1007	1038	72.0182	175	4.31701e-13	32	32	100	32	32	100	1
unigene_02686	227	1	227	XP_001764061.1	168023069	cellulose synthase-like A1, glycosyltransferase family 2 protein; mannan synthase	[Physcomitrella patens]	cellulose synthase-like A1, glycosyltransferase family 2 protein; mannan synthase [Physcomitrella patens]	538	312	538	442.58	1137	2.27451e-152	211	227	93	219	227	96	1
unigene_02687	108	1	41	XP_001781422.1	168058856	predicted protein	[Physcomitrella patens]	predicted protein [Physcomitrella patens]	195	83	123	67.781	164	6.80306e-12	29	41	71	37	41	90	1
unigene_02688	71	1	47	XP_001768983.1	168032956	predicted protein	[Physcomitrella patens]	predicted protein [Physcomitrella patens]	415	92	138	93.2041	230	6.05348e-21	43	47	91	44	47	94	1
unigene_02698	73	1	73	WP_027077544.1	652761578	6-phosphofructokinase	[Maribacter antarcticus]	6-phosphofructokinase [Maribacter antarcticus]	328	256	328	81.6481	200	5.54936e-17	40	73	55	54	73	74	1
unigene_02708	66	1	45	XP_001778562.1	168052247	predicted protein	[Physcomitrella patens]	predicted protein [Physcomitrella patens]	254	70	114	74.3294	181	1.14859e-14	35	45	78	36	45	80	1
unigene_02709	559	1	559	XP_001764063.1	168023073	predicted protein	[Physcomitrella patens]	predicted protein [Physcomitrella patens]	1184	386	997	587.03	1512	0	351	618	57	398	618	64	1
unigene_02719	109	1	106	WP_048358225.1	860256185	hypothetical protein	[Pseudomonas deceptionensis]	hypothetical protein [Pseudomonas deceptionensis]	1018	533	641	105.145	261	2.95525e-24	57	110	52	72	110	65	1
unigene_02722	333	1	333	XP_001769918.1	168034837	predicted protein	[Physcomitrella patens]	predicted protein [Physcomitrella patens]	332	1	332	568.54	1464	0	272	333	82	307	333	92	1
unigene_02731	100	1	100	XP_001775353.1	168045778	predicted protein	[Physcomitrella patens]	predicted protein [Physcomitrella patens]	224	1	100	201.06	510	7.13821e-64	95	100	95	99	100	99	1
unigene_02732	60	1	28	XP_001780504.1	168056998	predicted protein	[Physcomitrella patens]	predicted protein [Physcomitrella patens]	729	366	393	70.0922	170	7.60369e-13	27	28	96	28	28	100	1
unigene_02736	121	1	53	XP_001753791.1	168002178	predicted protein	[Physcomitrella patens]	predicted protein [Physcomitrella patens]	289	94	149	86.2705	212	4.10394e-18	43	56	77	50	56	89	1
unigene_02740	95	1	95	XP_015867174.1	1009172260	PREDICTED: zinc transporter 2-like	[Ziziphus jujuba]	PREDICTED: zinc transporter 2-like [Ziziphus jujuba]	190	96	190	95.9005	237	4.5895e-23	48	95	51	60	95	63	1
unigene_02743	209	1	141	KFQ80639.1	677491234	hypothetical protein N337_11064, partial	[Phoenicopterus ruber ruber]	hypothetical protein N337_11064, partial [Phoenicopterus ruber ruber]	200	60	200	115.931	289	4.73893e-29	63	141	45	74	141	52	1
unigene_02748	130	1	50	AFK38236.1	388500340	unknown	[Medicago truncatula]	unknown [Medicago truncatula]	111	53	102	58.5362	140	9.12315e-09	30	50	60	35	50	70	1
unigene_02751	65	1	34	XP_001758642.1	168011903	predicted protein	[Physcomitrella patens]	predicted protein [Physcomitrella patens]	378	211	244	58.5362	140	1.02952e-08	29	34	85	31	34	91	1
unigene_02758	71	1	53	XP_001779106.1	168053363	predicted protein	[Physcomitrella patens]	predicted protein [Physcomitrella patens]	469	73	125	83.9593	206	1.39888e-17	33	53	62	46	53	87	1
unigene_02764	106	1	25	XP_001766108.1	168027179	predicted protein	[Physcomitrella patens]	predicted protein [Physcomitrella patens]	147	52	76	58.5362	140	8.52858e-09	25	25	100	25	25	100	1
unigene_02768	86	1	86	KGN53990.1	700198832	hypothetical protein Csa_4G243140	[Cucumis sativus]	hypothetical protein Csa_4G243140 [Cucumis sativus]	86	1	86	131.724	330	1.43459e-38	69	86	80	70	86	81	1
unigene_02769	906	1	179	XP_001765599.1	168026157	predicted protein	[Physcomitrella patens]	predicted protein [Physcomitrella patens]	201	1	179	350.517	898	5.64395e-112	166	179	93	173	179	97	1
unigene_02773	910	1	910	XP_001761218.1	168017365	predicted protein	[Physcomitrella patens]	predicted protein [Physcomitrella patens]	1023	155	1023	1260.36	3260	0	646	911	71	696	911	76	1
unigene_02780	246	1	243	XP_001761544.1	168018019	predicted protein	[Physcomitrella patens]	predicted protein [Physcomitrella patens]	536	252	475	212.616	540	2.45502e-62	129	244	53	154	244	63	1
unigene_02800	85	1	57	XP_001772605.1	168040244	predicted protein	[Physcomitrella patens]	predicted protein [Physcomitrella patens]	551	44	124	76.6406	187	1.27871e-14	44	81	54	50	81	62	1
unigene_02801	573	1	482	XP_001774970.1	168045006	predicted protein	[Physcomitrella patens]	predicted protein [Physcomitrella patens]	686	1	485	758.444	1957	0	359	485	74	393	485	81	1
unigene_02803	458	1	444	XP_001758651.1	168011921	predicted protein	[Physcomitrella patens]	predicted protein [Physcomitrella patens]	610	1	444	836.639	2160	0	401	444	90	419	444	94	1
unigene_02811	375	1	371	XP_001754365.1	168003329	predicted protein	[Physcomitrella patens]	predicted protein [Physcomitrella patens]	375	1	371	651.744	1680	0	311	371	84	343	371	92	1
unigene_02814	274	1	274	XP_001764592.1	168024135	predicted protein	[Physcomitrella patens]	predicted protein [Physcomitrella patens]	365	15	288	402.519	1033	2.52336e-138	193	274	70	224	274	82	1
unigene_02816	58	1	47	XP_001765694.1	168026348	predicted protein	[Physcomitrella patens]	predicted protein [Physcomitrella patens]	1039	691	737	97.0561	240	2.53174e-22	47	47	100	47	47	100	1
unigene_02819	455	1	451	XP_001751677.1	167997942	predicted protein	[Physcomitrella patens]	predicted protein [Physcomitrella patens]	1081	92	553	504.597	1298	4.95655e-166	276	470	59	328	470	70	1
unigene_02828	69	1	37	XP_001763430.1	168021803	predicted protein	[Physcomitrella patens]	predicted protein [Physcomitrella patens]	520	329	365	72.0182	175	2.91948e-13	30	37	81	34	37	92	1
unigene_02849	159	1	159	AHI15953.1	578360294	flavonoid 3&apos;,5&apos;-hydroxylase	[Pohlia nutans]	flavonoid 3&apos;,5&apos;-hydroxylase [Pohlia nutans]	519	311	469	212.616	540	6.8364e-64	93	159	58	120	159	75	1
unigene_02855	174	1	173	XP_001784596.1	168065310	predicted protein	[Physcomitrella patens]	predicted protein [Physcomitrella patens]	530	271	443	334.339	856	6.62501e-111	159	173	92	166	173	96	1
unigene_02858	311	1	287	XP_001772976.1	168040991	predicted protein	[Physcomitrella patens]	predicted protein [Physcomitrella patens]	473	166	447	366.311	939	6.95252e-122	186	287	65	204	287	71	1
unigene_02860	172	1	169	XP_001757215.1	168009042	predicted protein	[Physcomitrella patens]	predicted protein [Physcomitrella patens]	215	44	214	249.21	635	8.96314e-82	123	171	72	138	171	81	1
unigene_02861	567	1	561	XP_001785118.1	168066383	predicted protein	[Physcomitrella patens]	predicted protein [Physcomitrella patens]	628	46	616	331.257	848	1.84783e-102	252	605	42	344	605	57	1
unigene_02871	581	1	577	XP_001753579.1	168001753	predicted protein	[Physcomitrella patens]	predicted protein [Physcomitrella patens]	659	1	582	549.666	1415	0	333	626	53	406	626	65	1
unigene_02874	374	1	330	XP_001784862.1	168065856	predicted protein	[Physcomitrella patens]	predicted protein [Physcomitrella patens]	664	233	534	254.218	648	3.50789e-75	157	348	45	206	348	59	1
unigene_02880	80	1	45	XP_001766465.1	168027896	predicted protein	[Physcomitrella patens]	predicted protein [Physcomitrella patens]	975	595	639	95.9005	237	1.83332e-21	44	45	98	44	45	98	1
unigene_02891	80	1	53	XP_001753382.1	168001359	predicted protein	[Physcomitrella patens]	predicted protein [Physcomitrella patens]	426	134	186	108.997	271	1.37922e-26	50	53	94	52	53	98	1
unigene_02893	81	1	52	XP_001784976.1	168066090	predicted protein	[Physcomitrella patens]	predicted protein [Physcomitrella patens]	414	321	372	77.411	189	5.1756e-15	34	52	65	38	52	73	1
unigene_02905	116	1	49	KHN29700.1	734396404	Protein translocase subunit SecA, chloroplastic	[Glycine soja]	Protein translocase subunit SecA, chloroplastic [Glycine soja]	116	22	70	103.605	257	1.69228e-26	48	49	98	49	49	100	1
unigene_02914	107	1	107	WP_017207234.1	515774634	helicase	[Mycobacterium abscessus]	helicase [Mycobacterium abscessus]	1089	325	431	223.016	567	1.05389e-65	107	107	100	107	107	100	1
unigene_02923	82	1	51	XP_001771236.1	168037489	predicted protein	[Physcomitrella patens]	predicted protein [Physcomitrella patens]	165	20	70	82.4185	202	3.27739e-18	39	51	76	44	51	86	1
unigene_02934	321	1	151	XP_001769147.1	168033287	predicted protein	[Physcomitrella patens]	predicted protein [Physcomitrella patens]	526	1	150	119.013	297	1.40906e-26	62	151	41	82	151	54	1
unigene_02938	54	1	49	XP_001782176.1	168060384	predicted protein	[Physcomitrella patens]	predicted protein [Physcomitrella patens]	808	78	127	63.1586	152	1.82869e-10	31	50	62	37	50	74	1
unigene_02942	227	1	227	XP_001782975.1	168062006	predicted protein	[Physcomitrella patens]	predicted protein [Physcomitrella patens]	532	306	532	425.246	1092	1.35526e-145	197	227	87	212	227	93	1
unigene_02946	397	1	382	XP_001783129.1	168062320	predicted protein	[Physcomitrella patens]	predicted protein [Physcomitrella patens]	463	1	390	362.073	928	6.07583e-119	215	393	55	252	393	64	1
unigene_02951	118	1	103	XP_001767915.1	168030810	predicted protein	[Physcomitrella patens]	predicted protein [Physcomitrella patens]	118	1	103	178.333	451	4.89774e-56	82	103	80	94	103	91	1
unigene_02959	65	1	44	XP_001781977.1	168059980	predicted protein	[Physcomitrella patens]	predicted protein [Physcomitrella patens]	357	3	46	82.4185	202	2.60699e-17	37	44	84	41	44	93	1
unigene_02964	441	1	428	XP_001758875.1	168012370	predicted protein	[Physcomitrella patens]	predicted protein [Physcomitrella patens]	440	1	380	195.667	496	3.10993e-54	171	457	37	199	457	44	1
unigene_02974	783	1	783	XP_001765979.1	168026920	predicted protein	[Physcomitrella patens]	predicted protein [Physcomitrella patens]	732	1	732	775.778	2002	0	442	806	55	521	806	65	1
unigene_02976	56	1	42	XP_001751820.1	167998228	predicted protein	[Physcomitrella patens]	predicted protein [Physcomitrella patens]	258	132	173	82.4185	202	5.68937e-18	38	42	90	41	42	98	1
unigene_02979	431	1	202	XP_001766271.1	168027507	predicted protein	[Physcomitrella patens]	predicted protein [Physcomitrella patens]	344	1	201	319.316	817	2.29214e-103	159	202	79	177	202	88	1
unigene_02986	126	1	126	GAE76004.1	574126818	transcriptional regulator of pyridoxine metabolism	[Propionibacterium acnes JCM 18918]	transcriptional regulator of pyridoxine metabolism [Propionibacterium acnes JCM 18918]	193	17	142	251.521	641	8.91969e-84	126	126	100	126	126	100	1
unigene_02999	630	1	622	XP_001779706.1	168054575	predicted protein	[Physcomitrella patens]	predicted protein [Physcomitrella patens]	630	1	622	965.296	2494	0	461	624	74	513	624	82	1
unigene_03003	493	1	493	XP_002961006.1	302755164	hypothetical protein SELMODRAFT_73774	[Selaginella moellendorffii]	hypothetical protein SELMODRAFT_73774 [Selaginella moellendorffii]	815	300	793	791.956	2044	0	386	494	78	424	494	86	1
unigene_03009	89	1	41	XP_001753325.1	168001244	predicted protein	[Physcomitrella patens]	predicted protein [Physcomitrella patens]	510	334	374	72.7886	177	3.41724e-13	33	41	80	38	41	93	1
unigene_03015	66	1	50	XP_001770286.1	168035577	predicted protein	[Physcomitrella patens]	predicted protein [Physcomitrella patens]	321	268	317	94.3597	233	7.35989e-22	43	50	86	45	50	90	1
unigene_03022	180	1	180	AEB39780.1	328774761	pentatricopeptide repeat protein 45	[Funaria hygrometrica]	pentatricopeptide repeat protein 45 [Funaria hygrometrica]	1097	776	955	266.544	680	3.28269e-80	127	180	71	149	180	83	1
unigene_03031	264	1	241	XP_001759748.1	168014417	predicted protein	[Physcomitrella patens]	predicted protein [Physcomitrella patens]	455	196	419	178.718	452	7.14676e-50	116	257	45	140	257	54	1
unigene_03032	88	1	61	XP_001761141.1	168017211	predicted protein	[Physcomitrella patens]	predicted protein [Physcomitrella patens]	346	196	266	89.3521	220	1.83598e-19	49	71	69	53	71	75	1
unigene_03044	568	1	567	XP_001757250.1	168009113	predicted protein	[Physcomitrella patens]	predicted protein [Physcomitrella patens]	1095	213	766	619.387	1596	0	325	571	57	390	571	68	1
unigene_03047	137	1	115	XP_001752755.1	168000102	predicted protein	[Physcomitrella patens]	predicted protein [Physcomitrella patens]	311	39	153	177.178	448	9.44534e-53	93	115	81	102	115	89	1
unigene_03048	236	1	228	XP_001755592.1	168005788	predicted protein	[Physcomitrella patens]	predicted protein [Physcomitrella patens]	570	1	229	353.984	907	6.41072e-117	181	229	79	192	229	84	1
unigene_03049	127	1	127	XP_001771878.1	168038781	predicted protein	[Physcomitrella patens]	predicted protein [Physcomitrella patens]	425	1	128	227.639	579	2.61508e-71	114	128	89	120	128	94	1
unigene_03050	124	1	124	XP_001776865.1	168048824	histone deacetylase complex, SIN3 component	[Physcomitrella patens]	histone deacetylase complex, SIN3 component [Physcomitrella patens]	1500	131	257	147.902	372	6.39379e-39	82	131	63	93	131	71	1
unigene_03056	179	1	158	XP_001781394.1	168058800	predicted protein	[Physcomitrella patens]	predicted protein [Physcomitrella patens]	529	290	447	256.914	655	1.15656e-80	127	158	80	138	158	87	1
unigene_03058	172	1	172	XP_001752587.1	167999765	predicted protein	[Physcomitrella patens]	predicted protein [Physcomitrella patens]	414	242	410	314.694	805	1.03214e-104	148	172	86	159	172	92	1
unigene_03063	91	1	36	XP_001774230.1	168043515	predicted protein	[Physcomitrella patens]	predicted protein [Physcomitrella patens]	396	158	193	63.5438	153	4.87213e-10	29	36	81	30	36	83	1
unigene_03065	204	1	189	ACQ55238.1	229270215	PHYSCODILLO2	[Physcomitrella patens]	PHYSCODILLO2 [Physcomitrella patens]	940	467	652	258.455	659	1.55241e-77	143	189	76	144	189	76	1
unigene_03066	55	1	34	XP_001753265.1	168001124	predicted protein	[Physcomitrella patens]	predicted protein [Physcomitrella patens]	1283	302	335	62.3882	150	3.80502e-10	27	34	79	32	34	94	1
unigene_03079	300	1	300	XP_001784209.1	168064519	predicted protein	[Physcomitrella patens]	predicted protein [Physcomitrella patens]	311	1	311	421.394	1082	5.08487e-146	222	315	70	244	315	77	1
unigene_03082	248	1	248	XP_001754642.1	168003884	predicted protein	[Physcomitrella patens]	predicted protein [Physcomitrella patens]	583	339	583	448.358	1152	1.21139e-153	220	248	89	228	248	92	1
unigene_03083	795	1	795	XP_001781863.1	168059749	predicted protein	[Physcomitrella patens]	predicted protein [Physcomitrella patens]	799	1	799	1561.58	4042	0	760	799	95	775	799	97	1
unigene_03084	61	1	47	XP_001761647.1	168018226	Snf1-related kinase interacting protein SKI1	[Physcomitrella patens]	Snf1-related kinase interacting protein SKI1 [Physcomitrella patens]	338	262	308	95.9005	237	2.06123e-22	47	47	100	47	47	100	1
unigene_03089	93	1	93	XP_001776158.1	168047399	predicted protein	[Physcomitrella patens]	predicted protein [Physcomitrella patens]	93	1	93	178.718	452	5.58436e-57	83	93	89	88	93	95	1
unigene_03099	359	1	359	AHI15947.1	578360282	flavonoid 3&apos;-hydroxylase	[Pohlia nutans]	flavonoid 3&apos;-hydroxylase [Pohlia nutans]	524	164	524	672.159	1733	0	323	361	89	345	361	96	1
unigene_03104	651	1	651	BAG12299.1	169264915	protein phosphatase 2C	[Physcomitrella patens]	protein phosphatase 2C [Physcomitrella patens]	595	1	595	612.068	1577	0	376	662	57	416	662	63	1
unigene_03111	112	1	112	XP_001769067.1	168033125	predicted protein	[Physcomitrella patens]	predicted protein [Physcomitrella patens]	113	1	112	222.246	565	1.37315e-73	108	112	96	110	112	98	1
unigene_03112	103	1	103	XP_004362067.1	470267474	RabGAP/TBC domain-containing protein	[Dictyostelium fasciculatum]	RabGAP/TBC domain-containing protein [Dictyostelium fasciculatum]	352	130	230	128.257	321	5.78654e-34	59	103	57	76	103	74	1
unigene_03125	102	1	30	XP_001777839.1	168050787	predicted protein	[Physcomitrella patens]	predicted protein [Physcomitrella patens]	741	451	480	70.8626	172	2.75804e-12	28	30	93	29	30	97	1
unigene_03134	143	1	143	XP_001775246.1	168045562	predicted protein	[Physcomitrella patens]	predicted protein [Physcomitrella patens]	142	1	142	181.03	458	2.75497e-56	98	143	69	108	143	76	1
unigene_03153	305	1	305	XP_001768631.1	168032248	predicted protein	[Physcomitrella patens]	predicted protein [Physcomitrella patens]	379	1	305	426.017	1094	1.02143e-146	200	306	65	249	306	81	1
unigene_03154	737	1	737	XP_001773970.1	168042992	predicted protein	[Physcomitrella patens]	predicted protein [Physcomitrella patens]	740	1	740	1182.16	3057	0	579	740	78	624	740	84	1
unigene_03173	114	1	114	XP_001754686.1	168003972	predicted protein	[Physcomitrella patens]	predicted protein [Physcomitrella patens]	316	71	184	211.46	537	1.71704e-66	100	114	88	101	114	89	1
unigene_03178	463	1	463	XP_001759199.1	168013020	predicted protein	[Physcomitrella patens]	predicted protein [Physcomitrella patens]	413	1	413	539.265	1388	0	295	464	64	315	464	68	1
unigene_03179	378	1	378	XP_001779416.1	168053989	predicted protein	[Physcomitrella patens]	predicted protein [Physcomitrella patens]	390	4	390	476.478	1225	2.53513e-165	251	391	64	283	391	72	1
unigene_03181	266	1	240	XP_008782953.1	672119434	PREDICTED: actin-related protein 8 isoform X2	[Phoenix dactylifera]	PREDICTED: actin-related protein 8 isoform X2 [Phoenix dactylifera]	472	223	459	313.923	803	4.65886e-102	147	240	61	183	240	76	1
unigene_03186	196	1	169	XP_001774696.1	168044454	predicted protein	[Physcomitrella patens]	predicted protein [Physcomitrella patens]	687	484	652	296.975	759	3.28939e-94	146	169	86	150	169	89	1
unigene_03189	289	1	212	XP_001760916.1	168016759	predicted protein	[Physcomitrella patens]	predicted protein [Physcomitrella patens]	290	1	204	166.007	419	2.41304e-46	104	212	49	117	212	55	1
unigene_03195	49	1	45	XP_001754620.1	168003840	predicted protein	[Physcomitrella patens]	predicted protein [Physcomitrella patens]	850	98	142	83.5741	205	9.86227e-18	39	45	87	41	45	91	1
unigene_03201	121	1	121	XP_001754476.1	168003551	predicted protein	[Physcomitrella patens]	predicted protein [Physcomitrella patens]	1768	786	907	206.838	525	9.31933e-60	102	122	84	109	122	89	1
unigene_03206	83	1	50	XP_002082687.1	195585841	GD25103	[Drosophila simulans]	GD25103 [Drosophila simulans]	85	35	84	63.5438	153	1.19067e-11	33	50	66	37	50	74	1
unigene_03208	506	1	506	XP_001769996.1	168034994	predicted protein	[Physcomitrella patens]	predicted protein [Physcomitrella patens]	700	203	700	606.29	1562	0	335	514	65	368	514	72	1
unigene_03214	119	1	112	XP_001755863.1	168006332	predicted protein	[Physcomitrella patens]	predicted protein [Physcomitrella patens]	158	32	143	137.502	345	3.02099e-39	67	112	60	80	112	71	1
unigene_03216	486	1	433	XP_001769402.1	168033800	predicted protein	[Physcomitrella patens]	predicted protein [Physcomitrella patens]	427	1	427	766.533	1978	0	375	433	87	386	433	89	1
unigene_03225	199	1	193	XP_001751245.1	167997077	predicted protein	[Physcomitrella patens]	predicted protein [Physcomitrella patens]	467	258	453	79.337	194	5.54664e-14	68	207	33	100	207	48	1
unigene_03226	69	1	68	XP_001775812.1	168046703	predicted protein	[Physcomitrella patens]	predicted protein [Physcomitrella patens]	383	12	80	105.916	263	9.38515e-26	55	71	77	57	71	80	1
unigene_03227	253	1	243	XP_002967462.1	302768084	hypothetical protein SELMODRAFT_86830, partial	[Selaginella moellendorffii]	hypothetical protein SELMODRAFT_86830, partial [Selaginella moellendorffii]	1157	513	749	269.24	687	1.11982e-79	130	243	53	185	243	76	1
unigene_03231	100	1	100	XP_001757198.1	168009008	predicted protein	[Physcomitrella patens]	predicted protein [Physcomitrella patens]	222	1	100	110.153	274	3.1665e-28	52	100	52	65	100	65	1
unigene_03236	70	1	70	XP_001758298.1	168011214	predicted protein	[Physcomitrella patens]	predicted protein [Physcomitrella patens]	98	8	77	140.969	354	2.10741e-42	69	70	99	70	70	100	1
unigene_03237	254	1	254	XP_001774833.1	168044730	predicted protein	[Physcomitrella patens]	predicted protein [Physcomitrella patens]	246	1	246	468.389	1204	1.85451e-166	227	254	89	236	254	93	1
unigene_03247	128	1	128	XP_001776621.1	168048332	predicted protein	[Physcomitrella patens]	predicted protein [Physcomitrella patens]	703	309	436	181.8	460	1.73208e-51	85	128	66	103	128	80	1
unigene_03248	312	1	81	XP_001764884.1	168024721	predicted protein	[Physcomitrella patens]	predicted protein [Physcomitrella patens]	431	114	181	60.8474	146	6.63728e-07	45	81	56	53	81	65	1
unigene_03249	742	1	739	XP_001751870.1	167998328	predicted protein	[Physcomitrella patens]	predicted protein [Physcomitrella patens]	894	127	888	963.37	2489	0	507	764	66	556	764	73	1
unigene_03252	548	1	548	XP_001784711.1	168065546	predicted protein	[Physcomitrella patens]	predicted protein [Physcomitrella patens]	548	1	548	993.801	2568	0	484	548	88	504	548	92	1
unigene_03261	113	1	113	XP_001780321.1	168056628	predicted protein	[Physcomitrella patens]	predicted protein [Physcomitrella patens]	289	114	226	228.024	580	2.40556e-73	113	113	100	113	113	100	1
unigene_03263	221	1	197	XP_001764789.1	168024530	predicted protein	[Physcomitrella patens]	predicted protein [Physcomitrella patens]	374	1	226	172.17	435	1.18607e-48	110	228	48	138	228	61	1
unigene_03271	194	1	194	XP_001770262.1	168035529	predicted protein	[Physcomitrella patens]	predicted protein [Physcomitrella patens]	306	113	306	359.762	922	1.29071e-123	167	194	86	179	194	92	1
unigene_03283	91	1	91	XP_001780045.1	168056070	predicted protein	[Physcomitrella patens]	predicted protein [Physcomitrella patens]	453	145	235	174.866	442	3.58222e-51	83	91	91	88	91	97	1
unigene_03284	325	1	299	XP_001765791.1	168026543	predicted protein	[Physcomitrella patens]	predicted protein [Physcomitrella patens]	283	1	256	340.117	871	5.08092e-114	182	299	61	206	299	69	1
unigene_03285	73	1	68	CJS60951.1	809852573	Uncharacterised protein	[Streptococcus pneumoniae]	Uncharacterised protein [Streptococcus pneumoniae]	132	1	67	117.087	292	2.24545e-32	63	68	93	66	68	97	1
unigene_03293	79	1	49	XP_001769437.1	168033870	predicted protein	[Physcomitrella patens]	predicted protein [Physcomitrella patens]	392	186	235	73.9442	180	7.38746e-14	36	50	72	40	50	80	1
unigene_03294	300	1	299	XP_001781616.1	168059249	predicted protein	[Physcomitrella patens]	predicted protein [Physcomitrella patens]	300	1	299	575.859	1483	0	272	299	91	289	299	97	1
unigene_03297	118	1	73	XP_001776621.1	168048332	predicted protein	[Physcomitrella patens]	predicted protein [Physcomitrella patens]	703	137	206	51.9878	123	1.49719e-05	36	77	47	46	77	60	1
unigene_03300	79	1	79	XP_001765875.1	168026712	predicted protein	[Physcomitrella patens]	predicted protein [Physcomitrella patens]	240	162	240	153.68	387	2.56558e-45	71	79	90	76	79	96	1
unigene_03302	76	1	71	XP_001769363.1	168033722	predicted protein	[Physcomitrella patens]	predicted protein [Physcomitrella patens]	249	100	170	113.62	283	1.03895e-29	54	71	76	63	71	89	1
unigene_03304	747	1	731	XP_001766795.1	168028559	predicted protein	[Physcomitrella patens]	predicted protein [Physcomitrella patens]	887	1	731	1246.49	3224	0	615	731	84	655	731	90	1
unigene_03309	343	1	329	XP_001760451.1	168015826	predicted protein	[Physcomitrella patens]	predicted protein [Physcomitrella patens]	492	1	325	549.666	1415	0	261	329	79	289	329	88	1
unigene_03318	247	1	245	XP_001753563.1	168001721	predicted protein	[Physcomitrella patens]	predicted protein [Physcomitrella patens]	341	98	339	357.066	915	4.49944e-121	171	245	70	196	245	80	1
unigene_03323	250	1	250	XP_001782076.1	168060180	predicted protein	[Physcomitrella patens]	predicted protein [Physcomitrella patens]	370	3	252	456.833	1174	5.67682e-160	216	250	86	234	250	94	1
unigene_03325	165	1	165	AMB49031.1	984291224	C3HDZ2	[Ceratodon purpureus]	C3HDZ2 [Ceratodon purpureus]	859	28	192	326.635	836	1.58433e-104	158	165	96	160	165	97	1
unigene_03335	155	1	120	XP_001760151.1	168015225	predicted protein	[Physcomitrella patens]	predicted protein [Physcomitrella patens]	211	1	120	175.637	444	4.11848e-53	85	120	71	92	120	77	1
unigene_03338	1082	1	1082	XP_001771764.1	168038552	predicted protein	[Physcomitrella patens]	predicted protein [Physcomitrella patens]	1194	65	1160	1690.63	4377	0	820	1109	74	921	1109	83	1
unigene_03344	351	1	348	XP_001761908.1	168018749	predicted protein	[Physcomitrella patens]	predicted protein [Physcomitrella patens]	454	105	454	650.973	1678	0	301	350	86	330	350	94	1
unigene_03361	56	1	51	XP_001763134.1	168021209	predicted protein	[Physcomitrella patens]	predicted protein [Physcomitrella patens]	279	104	154	103.99	258	5.06125e-26	46	51	90	49	51	96	1
unigene_03364	115	1	31	XP_001761389.1	168017708	predicted protein	[Physcomitrella patens]	predicted protein [Physcomitrella patens]	495	138	168	69.707	169	1.05096e-11	28	31	90	31	31	100	1
unigene_03365	478	1	478	XP_001758348.1	168011314	predicted protein	[Physcomitrella patens]	predicted protein [Physcomitrella patens]	482	1	482	919.457	2375	0	442	483	92	462	483	96	1
unigene_03374	130	1	48	XP_001757635.1	168009884	predicted protein	[Physcomitrella patens]	predicted protein [Physcomitrella patens]	517	335	382	104.76	260	7.07752e-24	45	48	94	46	48	96	1
unigene_03375	82	1	34	XP_001763060.1	168021060	predicted protein	[Physcomitrella patens]	predicted protein [Physcomitrella patens]	245	116	149	57.7658	138	2.94765e-08	26	34	76	32	34	94	1
unigene_03383	100	1	43	XP_001783093.1	168062247	predicted protein	[Physcomitrella patens]	predicted protein [Physcomitrella patens]	578	495	537	88.1965	217	1.56398e-18	40	43	93	42	43	98	1
unigene_03399	316	1	316	XP_001764016.1	168022979	predicted protein	[Physcomitrella patens]	predicted protein [Physcomitrella patens]	345	1	316	514.998	1325	0	237	316	75	274	316	87	1
unigene_03411	132	1	132	XP_001773680.1	168042407	predicted protein	[Physcomitrella patens]	predicted protein [Physcomitrella patens]	1068	152	229	63.5438	153	2.86062e-09	44	132	33	55	132	42	1
unigene_03436	143	1	143	XP_001785318.1	168066797	predicted protein	[Physcomitrella patens]	predicted protein [Physcomitrella patens]	143	1	143	289.271	739	4.52552e-99	139	143	97	141	143	99	1
unigene_03441	56	1	38	XP_001783604.1	168063287	predicted protein	[Physcomitrella patens]	predicted protein [Physcomitrella patens]	346	142	179	70.0922	170	5.29012e-13	31	38	82	35	38	92	1
unigene_03446	374	1	374	XP_001764171.1	168023290	predicted protein	[Physcomitrella patens]	predicted protein [Physcomitrella patens]	376	1	376	640.188	1650	0	311	376	83	344	376	91	1
unigene_03447	894	1	894	XP_001772344.1	168039719	predicted protein	[Physcomitrella patens]	predicted protein [Physcomitrella patens]	888	1	888	1669.06	4321	0	790	895	88	851	895	95	1
unigene_03463	61	1	60	AAP06676.1	30026464	retroviral gag protein	[Human endogenous retrovirus HCML-ARV]	retroviral gag protein [Human endogenous retrovirus HCML-ARV]	523	316	375	84.7297	208	5.57468e-18	42	60	70	46	60	77	1
unigene_03467	98	1	98	CYO81715.1	992521835	PTS system mannose-specific transporter subunit IIAB	[Streptococcus pneumoniae]	PTS system mannose-specific transporter subunit IIAB [Streptococcus pneumoniae]	197	84	181	146.362	368	1.02187e-42	77	98	79	77	98	79	1
unigene_03481	804	1	804	XP_001779507.1	168054173	single bromodomain-containing protein	[Physcomitrella patens]	single bromodomain-containing protein [Physcomitrella patens]	771	1	770	853.588	2204	0	482	819	59	541	819	66	1
unigene_03488	98	1	97	XP_001772277.1	168039584	predicted protein	[Physcomitrella patens]	predicted protein [Physcomitrella patens]	1029	812	908	129.798	325	4.73848e-33	60	97	62	77	97	79	1
unigene_03500	69	1	69	WP_034490872.1	736469180	tellurium resistance protein TerC	[Actinomyces sp. oral taxon 171]	tellurium resistance protein TerC [Actinomyces sp. oral taxon 171]	334	199	267	137.887	346	2.13716e-38	69	69	100	69	69	100	1
unigene_03502	340	1	273	XP_009802609.1	698515464	PREDICTED: uncharacterized protein LOC104248116 isoform X1	[Nicotiana sylvestris]	PREDICTED: uncharacterized protein LOC104248116 isoform X1 [Nicotiana sylvestris]	424	65	356	93.9745	232	6.87493e-18	77	299	26	127	299	42	1
unigene_03505	1124	1	427	XP_001782141.1	168060313	predicted protein	[Physcomitrella patens]	predicted protein [Physcomitrella patens]	735	332	735	682.945	1761	0	325	427	76	359	427	84	1
unigene_03508	192	1	178	XP_001783374.1	168062818	predicted protein	[Physcomitrella patens]	predicted protein [Physcomitrella patens]	290	9	188	230.335	586	6.82399e-73	123	181	68	136	181	75	1
unigene_03511	265	1	265	XP_001768423.1	168031830	predicted protein	[Physcomitrella patens]	predicted protein [Physcomitrella patens]	587	252	525	377.096	967	2.37636e-125	182	274	66	207	274	76	1
unigene_03524	207	1	207	XP_001760266.1	168015455	predicted protein	[Physcomitrella patens]	predicted protein [Physcomitrella patens]	207	1	207	399.053	1024	1.63806e-140	195	207	94	203	207	98	1
unigene_03535	77	1	49	XP_001762422.1	168019780	predicted protein	[Physcomitrella patens]	predicted protein [Physcomitrella patens]	483	92	140	90.1225	222	1.14771e-19	42	49	86	44	49	90	1
unigene_03549	80	1	79	XP_001776621.1	168048332	predicted protein	[Physcomitrella patens]	predicted protein [Physcomitrella patens]	703	388	466	114.005	284	7.42509e-28	51	79	65	64	79	81	1
unigene_03563	966	1	966	XP_001753618.1	168001832	predicted protein	[Physcomitrella patens]	predicted protein [Physcomitrella patens]	1138	169	1138	1686	4365	0	795	971	82	871	971	90	1
unigene_03568	95	1	37	XP_001751234.1	167997055	predicted protein	[Physcomitrella patens]	predicted protein [Physcomitrella patens]	193	115	149	56.6102	135	6.68197e-08	28	37	76	31	37	84	1
unigene_03570	124	1	124	XP_001751745.1	167998078	predicted protein	[Physcomitrella patens]	predicted protein [Physcomitrella patens]	128	1	122	77.411	189	5.72515e-16	46	128	36	73	128	57	1
unigene_03576	234	1	234	XP_001754816.1	168004233	predicted protein	[Physcomitrella patens]	predicted protein [Physcomitrella patens]	494	253	484	260.381	664	2.27798e-81	139	238	58	160	238	67	1
unigene_03583	180	1	180	XP_001778803.1	168052751	predicted protein	[Physcomitrella patens]	predicted protein [Physcomitrella patens]	532	321	500	330.872	847	2.32594e-109	153	180	85	165	180	92	1
unigene_03585	67	1	50	XP_001773380.1	168041804	predicted protein	[Physcomitrella patens]	predicted protein [Physcomitrella patens]	129	38	87	94.3597	233	1.20652e-23	46	50	92	48	50	96	1
unigene_03594	260	1	260	XP_001752736.1	168000063	predicted protein	[Physcomitrella patens]	predicted protein [Physcomitrella patens]	260	1	260	373.629	958	1.11764e-128	184	260	71	200	260	77	1
unigene_03604	306	1	306	XP_001755991.1	168006588	ERL1d AtERECTA-like receptor S/T protein kinase protein	[Physcomitrella patens]	ERL1d AtERECTA-like receptor S/T protein kinase protein [Physcomitrella patens]	864	278	576	352.058	902	7.13746e-112	202	327	62	218	327	67	1
unigene_03615	71	1	71	XP_001775928.1	168046936	predicted protein	[Physcomitrella patens]	predicted protein [Physcomitrella patens]	93	14	85	75.485	184	1.6372e-16	38	72	53	46	72	64	1
unigene_03617	182	1	179	XP_001769152.1	168033297	predicted protein	[Physcomitrella patens]	predicted protein [Physcomitrella patens]	1210	1026	1204	343.199	879	5.66119e-108	159	179	89	167	179	93	1
unigene_03624	264	1	264	XP_001755356.1	168005315	predicted protein	[Physcomitrella patens]	predicted protein [Physcomitrella patens]	272	1	272	405.601	1041	4.80112e-141	198	272	73	221	272	81	1
unigene_03628	273	1	273	XP_001778563.1	168052249	photosystem II 22kDa chloroplast protein	[Physcomitrella patens]	photosystem II 22kDa chloroplast protein [Physcomitrella patens]	279	1	279	307.76	787	3.61633e-102	181	282	64	193	282	68	1
unigene_03630	69	1	42	XP_001763253.1	168021448	predicted protein	[Physcomitrella patens]	predicted protein [Physcomitrella patens]	281	161	202	51.6026	122	3.57358e-06	28	42	67	31	42	74	1
unigene_03632	58	1	42	XP_001767164.1	168029300	predicted protein	[Physcomitrella patens]	predicted protein [Physcomitrella patens]	806	587	628	82.4185	202	3.00843e-17	38	42	90	40	42	95	1
unigene_03636	359	1	359	XP_001771822.1	168038668	Qa-SNARE, SYP3/Sed5p/Syntaxin 5-type	[Physcomitrella patens]	Qa-SNARE, SYP3/Sed5p/Syntaxin 5-type [Physcomitrella patens]	355	1	355	575.859	1483	0	290	359	81	299	359	83	1
unigene_03643	234	1	234	XP_001765343.1	168025643	predicted protein	[Physcomitrella patens]	predicted protein [Physcomitrella patens]	255	22	255	365.925	938	3.69176e-126	167	234	71	196	234	84	1
unigene_03650	97	1	42	XP_001754179.1	168002956	predicted protein	[Physcomitrella patens]	predicted protein [Physcomitrella patens]	705	513	554	77.0258	188	1.50201e-14	35	42	83	40	42	95	1
unigene_03653	71	1	37	XP_001751797.1	167998182	predicted protein	[Physcomitrella patens]	predicted protein [Physcomitrella patens]	827	587	623	62.7734	151	4.85378e-10	28	37	76	33	37	89	1
unigene_03655	160	1	129	XP_001765885.1	168026732	predicted protein	[Physcomitrella patens]	predicted protein [Physcomitrella patens]	143	1	129	69.707	169	2.14512e-12	42	129	33	76	129	59	1
unigene_03662	266	1	255	XP_001763622.1	168022188	predicted protein	[Physcomitrella patens]	predicted protein [Physcomitrella patens]	266	1	255	488.419	1256	7.03098e-174	235	255	92	244	255	96	1
unigene_03673	208	1	207	XP_001772921.1	168040880	predicted protein	[Physcomitrella patens]	predicted protein [Physcomitrella patens]	203	1	202	255.758	652	7.29491e-84	140	207	68	147	207	71	1
unigene_03675	166	1	166	EMT00997.1	475416581	60S ribosomal protein L12-1	[Aegilops tauschii]	60S ribosomal protein L12-1 [Aegilops tauschii]	166	1	166	317.775	813	1.05566e-109	158	166	95	164	166	99	1
unigene_03678	148	1	148	WP_018920525.1	517750317	tyrosine recombinase	[Prevotella oris]	tyrosine recombinase [Prevotella oris]	293	146	293	298.516	763	1.891e-100	145	148	98	146	148	99	1
unigene_03682	75	1	56	XP_001768883.1	168032755	predicted protein	[Physcomitrella patens]	predicted protein [Physcomitrella patens]	269	112	167	101.679	252	7.99258e-25	49	56	88	52	56	93	1
unigene_03686	163	1	163	XP_001774203.1	168043461	predicted protein	[Physcomitrella patens]	predicted protein [Physcomitrella patens]	359	34	196	271.937	694	7.97109e-89	130	163	80	138	163	85	1
unigene_03705	53	1	53	WP_004632218.1	490769990	thiol reductase thioredoxin	[Gemella morbillorum]	thiol reductase thioredoxin [Gemella morbillorum]	116	64	116	105.531	262	2.08828e-28	52	53	98	53	53	100	1
unigene_03711	1423	1	1419	XP_001770477.1	168035962	predicted protein	[Physcomitrella patens]	predicted protein [Physcomitrella patens]	1364	1	1363	2180.6	5649	0	1103	1434	77	1193	1434	83	1
unigene_03717	77	1	40	XP_001769170.1	168033333	predicted protein	[Physcomitrella patens]	predicted protein [Physcomitrella patens]	195	1	40	70.0922	170	2.44595e-13	30	40	75	35	40	88	1
unigene_03718	446	1	446	ACG68605.1	196050925	actin-related protein 6	[Physcomitrella patens]	actin-related protein 6 [Physcomitrella patens]	446	1	446	775.778	2002	0	367	447	82	396	447	89	1
unigene_03720	781	1	765	XP_001760801.1	168016528	predicted protein	[Physcomitrella patens]	predicted protein [Physcomitrella patens]	1129	1	864	478.404	1230	9.51451e-151	373	900	41	428	900	48	1
unigene_03729	100	1	49	XP_001771652.1	168038326	predicted protein	[Physcomitrella patens]	predicted protein [Physcomitrella patens]	203	16	64	108.997	271	6.82323e-28	49	49	100	49	49	100	1
unigene_03730	66	1	35	XP_008358695.1	658046015	PREDICTED: inosine-5&apos;-monophosphate dehydrogenase 2-like	[Malus domestica]	PREDICTED: inosine-5&apos;-monophosphate dehydrogenase 2-like [Malus domestica]	333	299	333	72.0182	175	1.85695e-13	33	35	94	34	35	97	1
unigene_03738	230	1	215	XP_001752232.1	167999053	predicted protein	[Physcomitrella patens]	predicted protein [Physcomitrella patens]	705	257	502	219.55	558	6.50795e-64	132	247	53	151	247	61	1
unigene_03742	590	1	575	XP_001778505.1	168052132	predicted protein	[Physcomitrella patens]	predicted protein [Physcomitrella patens]	774	150	729	1034.25	2673	0	502	581	86	533	581	92	1
unigene_03746	96	1	34	XP_001753930.1	168002457	predicted protein	[Physcomitrella patens]	predicted protein [Physcomitrella patens]	495	26	59	63.5438	153	7.50946e-10	28	34	82	30	34	88	1
unigene_03750	672	1	665	XP_010652903.1	731397511	PREDICTED: uncharacterized protein LOC100266278 isoform X2	[Vitis vinifera]	PREDICTED: uncharacterized protein LOC100266278 isoform X2 [Vitis vinifera]	1212	1	669	763.451	1970	0	397	685	58	501	685	73	1
unigene_03760	76	1	44	XP_001780976.1	168057953	predicted protein	[Physcomitrella patens]	predicted protein [Physcomitrella patens]	718	203	246	94.7449	234	3.27781e-21	38	44	86	42	44	95	1
unigene_03762	338	1	240	XP_001769443.1	168033882	predicted protein	[Physcomitrella patens]	predicted protein [Physcomitrella patens]	344	1	240	483.411	1243	1.97324e-169	230	240	96	234	240	98	1
unigene_03766	457	1	456	XP_001757080.1	168008771	predicted protein	[Physcomitrella patens]	predicted protein [Physcomitrella patens]	566	90	501	653.67	1685	0	329	460	72	356	460	77	1
unigene_03773	127	1	127	XP_001780821.1	168057639	predicted protein	[Physcomitrella patens]	predicted protein [Physcomitrella patens]	210	61	188	228.794	582	1.45728e-74	109	128	85	117	128	91	1
unigene_03775	370	1	369	XP_001781954.1	168059933	predicted protein	[Physcomitrella patens]	predicted protein [Physcomitrella patens]	369	1	368	606.675	1563	0	292	369	79	308	369	83	1
unigene_03776	83	1	46	XP_001774936.1	168044938	predicted protein	[Physcomitrella patens]	predicted protein [Physcomitrella patens]	623	538	583	92.8189	229	2.28072e-20	39	46	85	42	46	91	1
unigene_03788	309	1	309	XP_001755342.1	168005287	predicted protein	[Physcomitrella patens]	predicted protein [Physcomitrella patens]	309	1	309	580.096	1494	0	274	309	89	292	309	94	1
unigene_03798	56	1	35	XP_001778612.1	168052347	predicted protein	[Physcomitrella patens]	predicted protein [Physcomitrella patens]	475	249	283	62.7734	151	2.93084e-10	26	35	74	30	35	86	1
unigene_03809	79	1	37	XP_001766100.1	168027163	predicted protein	[Physcomitrella patens]	predicted protein [Physcomitrella patens]	1134	1024	1060	64.3142	155	1.92484e-10	29	37	78	33	37	89	1
unigene_03813	157	1	145	XP_001785449.1	168067069	predicted protein	[Physcomitrella patens]	predicted protein [Physcomitrella patens]	295	135	282	261.922	668	8.18082e-86	127	148	86	137	148	93	1
unigene_03817	352	1	340	XP_001782618.1	168061280	predicted protein	[Physcomitrella patens]	predicted protein [Physcomitrella patens]	356	1	356	368.237	944	1.33295e-123	215	360	60	232	360	64	1
unigene_03821	426	1	425	XP_001760554.1	168016033	predicted protein	[Physcomitrella patens]	predicted protein [Physcomitrella patens]	415	1	414	589.341	1518	0	303	448	68	331	448	74	1
unigene_03824	140	1	140	XP_001784382.1	168064873	predicted protein	[Physcomitrella patens]	predicted protein [Physcomitrella patens]	522	383	522	271.552	693	4.28932e-87	129	140	92	135	140	96	1
unigene_03826	284	1	284	XP_001769368.1	168033732	predicted protein	[Physcomitrella patens]	predicted protein [Physcomitrella patens]	1174	111	399	223.787	569	6.27995e-63	145	294	49	177	294	60	1
unigene_03836	125	1	125	XP_001769581.1	168034160	predicted protein	[Physcomitrella patens]	predicted protein [Physcomitrella patens]	175	51	175	234.958	598	1.61268e-77	113	125	90	121	125	97	1
unigene_03839	357	1	356	XP_001752808.1	168000208	predicted protein	[Physcomitrella patens]	predicted protein [Physcomitrella patens]	452	96	451	592.423	1526	0	274	356	77	316	356	89	1
unigene_03840	72	1	47	XP_001775920.1	168046920	predicted protein	[Physcomitrella patens]	predicted protein [Physcomitrella patens]	734	34	80	99.7525	247	5.05951e-23	46	47	98	47	47	100	1
unigene_03841	347	1	307	XP_001773945.1	168042941	predicted protein	[Physcomitrella patens]	predicted protein [Physcomitrella patens]	506	1	309	495.738	1275	1.02993e-171	238	311	77	266	311	86	1
unigene_03852	326	1	325	XP_001758690.1	168011999	predicted protein	[Physcomitrella patens]	predicted protein [Physcomitrella patens]	554	1	350	462.225	1188	3.88303e-158	236	355	66	265	355	75	1
unigene_03857	285	1	270	XP_001757723.1	168010061	predicted protein	[Physcomitrella patens]	predicted protein [Physcomitrella patens]	312	1	268	446.432	1147	2.74729e-156	214	270	79	237	270	88	1
unigene_03860	113	1	112	XP_001753307.1	168001208	predicted protein	[Physcomitrella patens]	predicted protein [Physcomitrella patens]	111	2	110	147.902	372	3.5482e-44	73	112	65	86	112	77	1
unigene_03864	155	1	94	XP_002971450.1	302776590	hypothetical protein SELMODRAFT_95523	[Selaginella moellendorffii]	hypothetical protein SELMODRAFT_95523 [Selaginella moellendorffii]	792	236	329	115.161	287	5.89138e-27	59	94	63	66	94	70	1
unigene_03869	110	1	110	KXT68065.1	1002485265	Peptide methionine sulfoxide reductase MsrA / Peptide methionine sulfoxide reductase MsrB	[Streptococcus gordonii]	Peptide methionine sulfoxide reductase MsrA / Peptide methionine sulfoxide reductase MsrB [Streptococcus gordonii]	126	4	113	228.024	580	9.63613e-76	107	110	97	110	110	100	1
unigene_03875	528	1	528	XP_001766981.1	168028933	predicted protein	[Physcomitrella patens]	predicted protein [Physcomitrella patens]	494	1	494	788.104	2034	0	397	528	75	422	528	80	1
unigene_03884	149	1	149	XP_001775221.1	168045512	SM/Sec1-family protein	[Physcomitrella patens]	SM/Sec1-family protein [Physcomitrella patens]	625	161	309	291.197	744	2.13897e-93	137	149	92	141	149	95	1
unigene_03885	145	1	145	KVI10236.1	976926370	Defective-in-cullin neddylation protein	[Cynara cardunculus var. scolymus]	Defective-in-cullin neddylation protein [Cynara cardunculus var. scolymus]	248	80	176	127.102	318	1.10992e-33	69	145	48	83	145	57	1
unigene_03886	237	1	218	XP_001780495.1	168056980	predicted protein	[Physcomitrella patens]	predicted protein [Physcomitrella patens]	321	55	268	252.292	643	2.3253e-80	120	218	55	154	218	71	1
unigene_03890	106	1	106	WP_002536892.1	488493448	MULTISPECIES: membrane protein	[Propionibacterium]	MULTISPECIES: membrane protein [Propionibacterium]	129	8	113	149.058	375	1.581e-44	81	106	76	81	106	76	1
unigene_03895	251	1	183	XP_001756771.1	168008152	predicted protein	[Physcomitrella patens]	predicted protein [Physcomitrella patens]	535	295	471	191.045	484	4.64845e-54	111	189	59	121	189	64	1
unigene_03900	63	1	34	XP_001755583.1	168005770	predicted protein	[Physcomitrella patens]	predicted protein [Physcomitrella patens]	421	147	180	67.781	164	5.06054e-12	33	34	97	34	34	100	1
unigene_03903	87	1	87	YP_009167167.1	937423895	ATPase subunit 8 (mitochondrion)	[Sanionia uncinata]	ATPase subunit 8 (mitochondrion) [Sanionia uncinata]	174	37	123	177.178	448	2.93884e-55	85	87	98	87	87	100	1
unigene_03907	296	1	296	XP_001766424.1	168027814	predicted protein	[Physcomitrella patens]	predicted protein [Physcomitrella patens]	289	1	289	331.643	849	4.91615e-111	188	297	63	214	297	72	1
unigene_03910	238	1	238	XP_001755815.1	168006235	predicted protein	[Physcomitrella patens]	predicted protein [Physcomitrella patens]	222	1	222	254.603	649	1.10741e-82	140	248	56	150	248	60	1
unigene_03913	109	1	109	WP_060496502.1	983311112	hypothetical protein	[Fusobacterium nucleatum]	hypothetical protein [Fusobacterium nucleatum]	246	75	187	127.102	318	2.41033e-34	68	113	60	84	113	74	1
unigene_03920	180	1	77	XP_001776475.1	168048038	predicted protein	[Physcomitrella patens]	predicted protein [Physcomitrella patens]	241	1	87	57.3806	137	5.95438e-07	39	87	45	45	87	52	1
unigene_03924	99	1	99	YP_009047367.1	669017162	ribosomal protein L6 (mitochondrion)	[Climacium americanum]	ribosomal protein L6 (mitochondrion) [Climacium americanum]	101	3	101	198.364	503	1.73396e-64	97	99	98	97	99	98	1
unigene_03933	358	1	357	XP_001770992.1	168036998	predicted protein	[Physcomitrella patens]	predicted protein [Physcomitrella patens]	363	1	362	558.525	1438	0	269	363	74	309	363	85	1
unigene_03936	373	1	357	XP_001758438.1	168011494	predicted protein	[Physcomitrella patens]	predicted protein [Physcomitrella patens]	400	1	385	400.593	1028	2.26217e-135	201	385	52	255	385	66	1
unigene_03939	57	1	41	XP_001755811.1	168006227	predicted protein	[Physcomitrella patens]	predicted protein [Physcomitrella patens]	188	84	124	90.8929	224	8.2734e-22	39	41	95	41	41	100	1
unigene_03940	57	1	43	XP_012454204.1	823243082	PREDICTED: delta-1-pyrroline-5-carboxylate synthase-like	[Gossypium raimondii]	PREDICTED: delta-1-pyrroline-5-carboxylate synthase-like [Gossypium raimondii]	716	625	667	81.6481	200	5.38085e-17	36	43	84	39	43	91	1
unigene_03941	174	1	174	XP_001757066.1	168008743	GLP1 GID1-like protein	[Physcomitrella patens]	GLP1 GID1-like protein [Physcomitrella patens]	336	39	211	266.929	681	6.8044e-87	124	174	71	146	174	84	1
unigene_03946	376	1	375	XP_001755777.1	168006159	predicted protein	[Physcomitrella patens]	predicted protein [Physcomitrella patens]	375	1	374	641.343	1653	0	305	375	81	340	375	91	1
unigene_03968	77	1	45	XP_001754283.1	168003165	predicted protein	[Physcomitrella patens]	predicted protein [Physcomitrella patens]	489	389	433	95.9005	237	1.07149e-21	43	45	96	44	45	98	1
unigene_03974	887	1	272	XP_001781779.1	168059579	predicted protein	[Physcomitrella patens]	predicted protein [Physcomitrella patens]	1657	1	276	210.305	534	2.07746e-52	131	301	44	163	301	54	1
unigene_03976	65	1	58	XP_001761544.1	168018019	predicted protein	[Physcomitrella patens]	predicted protein [Physcomitrella patens]	536	36	93	93.5893	231	5.96288e-21	46	58	79	51	58	88	1
unigene_03978	69	1	51	XP_001779322.1	168053800	predicted protein	[Physcomitrella patens]	predicted protein [Physcomitrella patens]	314	140	190	86.2705	212	8.22289e-19	38	51	75	42	51	82	1
unigene_03980	117	1	113	XP_001770348.1	168035702	predicted protein	[Physcomitrella patens]	predicted protein [Physcomitrella patens]	103	1	81	81.6481	200	5.17326e-18	51	113	45	57	113	50	1
unigene_03992	552	1	551	XP_001762303.1	168019542	predicted protein	[Physcomitrella patens]	predicted protein [Physcomitrella patens]	558	1	557	900.582	2326	0	457	565	81	480	565	85	1
unigene_04001	60	1	49	XP_001782782.1	168061613	nucleosome assembly protein family	[Physcomitrella patens]	nucleosome assembly protein family [Physcomitrella patens]	393	154	202	93.5893	231	2.23816e-21	40	49	82	47	49	96	1
unigene_04004	672	1	672	XP_001753025.1	168000643	predicted protein	[Physcomitrella patens]	predicted protein [Physcomitrella patens]	1178	525	1178	1130.55	2923	0	554	678	82	593	678	87	1
unigene_04006	74	1	41	XP_001776787.1	168048667	predicted protein	[Physcomitrella patens]	predicted protein [Physcomitrella patens]	175	62	102	67.0106	162	2.30648e-12	34	41	83	36	41	88	1
unigene_04010	66	1	31	XP_001784363.1	168064834	predicted protein	[Physcomitrella patens]	predicted protein [Physcomitrella patens]	168	113	143	58.5362	140	3.70151e-09	27	31	87	28	31	90	1
unigene_04014	329	1	312	XP_001779589.1	168054339	predicted protein	[Physcomitrella patens]	predicted protein [Physcomitrella patens]	336	1	319	464.151	1193	4.07981e-162	231	319	72	254	319	80	1
unigene_04024	310	1	212	XP_001774137.1	168043328	predicted protein	[Physcomitrella patens]	predicted protein [Physcomitrella patens]	834	1	221	229.95	585	1.02134e-65	127	226	56	158	226	70	1
unigene_04031	253	1	253	XP_001752308.1	167999205	predicted protein	[Physcomitrella patens]	predicted protein [Physcomitrella patens]	558	237	479	277.715	709	3.53107e-87	164	260	63	185	260	71	1
unigene_04035	335	1	302	XP_001765669.1	168026298	predicted protein	[Physcomitrella patens]	predicted protein [Physcomitrella patens]	307	1	302	474.937	1221	1.14923e-166	228	302	75	246	302	81	1
unigene_04062	58	1	58	KDR65241.1	648151311	hypothetical protein GALMADRAFT_232962	[Galerina marginata CBS 339.88]	hypothetical protein GALMADRAFT_232962 [Galerina marginata CBS 339.88]	90	33	90	112.849	281	1.45595e-31	57	58	98	58	58	100	1
unigene_04070	97	1	55	XP_001762586.1	168020109	predicted protein	[Physcomitrella patens]	predicted protein [Physcomitrella patens]	274	88	142	56.225	134	1.78205e-07	28	55	51	39	55	71	1
unigene_04073	292	1	291	XP_001759270.1	168013162	predicted protein	[Physcomitrella patens]	predicted protein [Physcomitrella patens]	282	1	281	447.203	1149	7.87447e-157	227	291	78	235	291	81	1
unigene_04075	68	1	43	XP_001773483.1	168042011	predicted protein	[Physcomitrella patens]	predicted protein [Physcomitrella patens]	448	347	390	70.8626	172	5.58003e-13	31	44	70	38	44	86	1
unigene_04079	96	1	74	XP_011837931.1	795148169	PREDICTED: SH2B adapter protein 1	[Mandrillus leucophaeus]	PREDICTED: SH2B adapter protein 1 [Mandrillus leucophaeus]	912	126	199	108.997	271	7.70286e-26	66	74	89	68	74	92	1
unigene_04082	261	1	261	XP_001764011.1	168022969	predicted protein	[Physcomitrella patens]	predicted protein [Physcomitrella patens]	726	466	726	496.508	1277	2.20579e-170	238	261	91	246	261	94	1
unigene_04088	429	1	428	XP_001753121.1	168000835	predicted protein	[Physcomitrella patens]	predicted protein [Physcomitrella patens]	581	102	532	427.943	1099	1.07304e-142	222	431	52	288	431	67	1
unigene_04093	93	1	89	XP_001765708.1	168026376	Arl15_9_10-family-like small GTPase	[Physcomitrella patens]	Arl15_9_10-family-like small GTPase [Physcomitrella patens]	181	1	89	139.043	349	4.07031e-40	67	89	75	73	89	82	1
unigene_04102	102	1	96	XP_001782332.1	168060700	predicted protein	[Physcomitrella patens]	predicted protein [Physcomitrella patens]	685	476	572	61.6178	148	4.21694e-09	40	97	41	48	97	49	1
unigene_04104	150	1	143	XP_001776271.1	168047627	predicted protein	[Physcomitrella patens]	predicted protein [Physcomitrella patens]	591	71	218	178.333	451	1.86483e-50	92	149	62	108	149	72	1
unigene_04106	571	1	560	XP_001763309.1	168021560	predicted protein	[Physcomitrella patens]	predicted protein [Physcomitrella patens]	1201	1	543	589.341	1518	0	332	591	56	382	591	65	1
unigene_04113	67	1	40	XP_001760924.1	168016775	predicted protein	[Physcomitrella patens]	predicted protein [Physcomitrella patens]	617	543	582	79.337	194	6.0433e-16	37	40	93	38	40	95	1
unigene_04128	177	1	177	DAA64774.1	856116619	TPA_inf: CCAAT-box binding factor HAP3-like protein	[Physcomitrella patens]	TPA_inf: CCAAT-box binding factor HAP3-like protein [Physcomitrella patens]	177	1	177	338.191	866	1.92354e-117	160	177	90	163	177	92	1
unigene_04130	149	1	149	XP_001783199.1	168062463	predicted protein	[Physcomitrella patens]	predicted protein [Physcomitrella patens]	1705	941	1087	102.449	254	1.37674e-22	48	150	32	92	150	61	1
unigene_04132	526	1	525	XP_001757857.1	168010329	predicted protein	[Physcomitrella patens]	predicted protein [Physcomitrella patens]	1673	1139	1672	724.161	1868	0	367	536	68	419	536	78	1
unigene_04141	1062	1	1062	XP_001783705.1	168063492	FACT complex subunit	[Physcomitrella patens]	FACT complex subunit [Physcomitrella patens]	1065	1	1065	1849.71	4790	0	909	1067	85	932	1067	87	1
unigene_04144	150	1	148	XP_001766562.1	168028091	predicted protein	[Physcomitrella patens]	predicted protein [Physcomitrella patens]	150	1	148	249.595	636	3.3308e-83	121	148	82	136	148	92	1
unigene_04145	868	1	849	XP_015062766.1	970003965	PREDICTED: ATP-dependent RNA helicase DHX36 isoform X2	[Solanum pennellii]	PREDICTED: ATP-dependent RNA helicase DHX36 isoform X2 [Solanum pennellii]	898	45	893	1143.64	2957	0	554	851	65	667	851	78	1
unigene_04147	112	1	112	WP_033683589.1	727222647	YSIRK signal domain/LPXTG anchor domain surface protein	[Streptococcus mitis]	YSIRK signal domain/LPXTG anchor domain surface protein [Streptococcus mitis]	1872	1761	1872	232.646	592	7.08159e-69	112	112	100	112	112	100	1
unigene_04148	87	1	48	XP_001782700.1	168061447	ATP-binding cassette transporter, subfamily B, member 12, group MDR/PGP protein PpABCB12	[Physcomitrella patens]	ATP-binding cassette transporter, subfamily B, member 12, group MDR/PGP protein PpABCB12 [Physcomitrella patens]	1282	148	195	70.8626	172	1.30869e-12	29	48	60	40	48	83	1
unigene_04150	87	1	48	XP_001782184.1	168060400	predicted protein	[Physcomitrella patens]	predicted protein [Physcomitrella patens]	379	216	263	75.485	184	2.21346e-14	38	48	79	40	48	83	1
unigene_04152	82	1	41	XP_001763695.1	168022334	predicted protein	[Physcomitrella patens]	predicted protein [Physcomitrella patens]	1125	116	156	80.8777	198	2.94204e-16	36	41	88	39	41	95	1
unigene_04157	372	1	372	XP_001772749.1	168040534	predicted protein	[Physcomitrella patens]	predicted protein [Physcomitrella patens]	371	1	371	569.311	1466	0	287	372	77	311	372	84	1
unigene_04160	513	1	427	XP_001767742.1	168030462	predicted protein	[Physcomitrella patens]	predicted protein [Physcomitrella patens]	1105	569	989	629.787	1623	0	319	427	75	348	427	81	1
unigene_04179	659	1	659	XP_001760680.1	168016286	predicted protein	[Physcomitrella patens]	predicted protein [Physcomitrella patens]	1383	237	890	780.785	2015	0	416	659	63	489	659	74	1
unigene_04189	104	1	104	XP_001765327.1	168025611	predicted protein	[Physcomitrella patens]	predicted protein [Physcomitrella patens]	508	331	434	174.096	440	3.31341e-50	81	104	78	92	104	88	1
unigene_04191	101	1	58	XP_001754723.1	168004046	predicted protein	[Physcomitrella patens]	predicted protein [Physcomitrella patens]	152	3	60	110.923	276	2.92289e-29	54	58	93	54	58	93	1
unigene_04196	359	1	359	XP_001754291.1	168003181	predicted protein	[Physcomitrella patens]	predicted protein [Physcomitrella patens]	428	59	419	706.057	1821	0	335	361	93	350	361	97	1
unigene_04201	1158	1	1158	XP_001768092.1	168031165	predicted protein	[Physcomitrella patens]	predicted protein [Physcomitrella patens]	1158	1	1158	2147.09	5562	0	1042	1159	90	1066	1159	92	1
unigene_04202	299	1	299	XP_001785483.1	168067141	predicted protein	[Physcomitrella patens]	predicted protein [Physcomitrella patens]	304	1	304	397.127	1019	1.08733e-136	207	305	68	225	305	74	1
unigene_04206	412	1	352	XP_001781024.1	168058051	predicted protein	[Physcomitrella patens]	predicted protein [Physcomitrella patens]	442	1	337	268.085	684	2.22725e-82	170	361	47	226	361	63	1
unigene_04212	163	1	162	XP_001775352.1	168045776	predicted protein	[Physcomitrella patens]	predicted protein [Physcomitrella patens]	166	1	165	160.229	404	1.6422e-47	93	165	56	106	165	64	1
unigene_04217	326	1	324	XP_001757440.1	168009493	predicted protein	[Physcomitrella patens]	predicted protein [Physcomitrella patens]	324	1	324	601.282	1549	0	283	324	87	306	324	94	1
unigene_04221	302	1	302	XP_001773453.1	168041950	predicted protein	[Physcomitrella patens]	predicted protein [Physcomitrella patens]	302	1	302	384.03	985	1.65811e-131	197	305	65	225	305	74	1
unigene_04223	332	1	139	XP_001762208.1	168019351	predicted protein	[Physcomitrella patens]	predicted protein [Physcomitrella patens]	685	1	160	120.939	302	6.63988e-27	81	162	50	90	162	56	1
unigene_04225	503	1	409	XP_001782579.1	168061202	predicted protein	[Physcomitrella patens]	predicted protein [Physcomitrella patens]	496	1	422	523.472	1347	3.01363e-180	271	426	64	319	426	75	1
unigene_04233	341	1	314	XP_001762067.1	168019068	predicted protein	[Physcomitrella patens]	predicted protein [Physcomitrella patens]	334	1	272	449.129	1154	4.93041e-156	223	314	71	244	314	78	1
unigene_04252	300	1	300	XP_001756183.1	168006973	predicted protein	[Physcomitrella patens]	predicted protein [Physcomitrella patens]	287	1	287	465.692	1197	5.31122e-164	229	300	76	248	300	83	1
unigene_04253	159	1	159	XP_001782182.1	168060396	predicted protein	[Physcomitrella patens]	predicted protein [Physcomitrella patens]	636	190	347	223.787	569	3.55162e-67	102	159	64	127	159	80	1
unigene_04254	529	1	526	XP_001767106.1	168029184	predicted protein	[Physcomitrella patens]	predicted protein [Physcomitrella patens]	526	1	526	937.176	2421	0	450	526	86	491	526	93	1
unigene_04259	618	1	587	XP_001761301.1	168017531	predicted protein	[Physcomitrella patens]	predicted protein [Physcomitrella patens]	605	1	590	837.025	2161	0	405	590	69	472	590	80	1
unigene_04261	119	1	106	XP_001766473.1	168027912	predicted protein	[Physcomitrella patens]	predicted protein [Physcomitrella patens]	148	37	142	94.7449	234	1.23425e-22	51	106	48	62	106	58	1
unigene_04263	1087	1	1087	BAB84519.2	18642493	single-subunit RNA polymerase	[Physcomitrella patens]	single-subunit RNA polymerase [Physcomitrella patens]	1087	1	1087	1636.7	4237	0	826	1095	75	884	1095	81	1
unigene_04264	358	1	358	XP_001779168.1	168053488	predicted protein	[Physcomitrella patens]	predicted protein [Physcomitrella patens]	359	1	359	574.318	1479	0	287	359	80	297	359	83	1
unigene_04265	162	1	162	XP_001779050.1	168053249	predicted protein	[Physcomitrella patens]	predicted protein [Physcomitrella patens]	336	38	199	295.819	756	1.62103e-98	141	162	87	152	162	94	1
unigene_04267	99	1	99	CAH66624.1	116309563	OSIGBa0115A19.5	[Oryza sativa Indica Group]	OSIGBa0115A19.5 [Oryza sativa Indica Group]	1426	649	747	115.546	288	5.15384e-28	51	99	52	65	99	66	1
unigene_04270	336	1	302	XP_002960284.1	302753720	hypothetical protein SELMODRAFT_437404	[Selaginella moellendorffii]	hypothetical protein SELMODRAFT_437404 [Selaginella moellendorffii]	592	1	324	426.402	1095	1.96071e-143	207	324	64	250	324	77	1
unigene_04289	487	1	460	XP_001766478.1	168027922	predicted protein	[Physcomitrella patens]	predicted protein [Physcomitrella patens]	837	158	620	775.393	2001	0	377	463	81	409	463	88	1
unigene_04299	140	1	121	XP_001760029.1	168014980	predicted protein	[Physcomitrella patens]	predicted protein [Physcomitrella patens]	268	89	211	167.933	424	1.52677e-49	89	123	72	97	123	79	1
unigene_04300	107	1	107	AET46357.1	356998465	RNA polymerase beta&apos; subunit, partial (chloroplast)	[Pinus pseudostrobus]	RNA polymerase beta&apos; subunit, partial (chloroplast) [Pinus pseudostrobus]	552	311	417	204.142	518	3.40265e-61	97	107	91	97	107	91	1
unigene_04305	70	1	45	XP_001760212.1	168015347	predicted protein	[Physcomitrella patens]	predicted protein [Physcomitrella patens]	419	157	201	88.5817	218	2.69152e-19	41	45	91	43	45	96	1
unigene_04306	120	1	120	EXX60179.1	595453426	hypothetical protein RirG_182340	[Rhizophagus irregularis DAOM 197198w]	hypothetical protein RirG_182340 [Rhizophagus irregularis DAOM 197198w]	425	192	304	90.8929	224	2.65757e-19	48	120	40	71	120	59	1
unigene_04307	103	1	71	KOC11319.1	914757191	hypothetical protein AFLA70_352g001521	[Aspergillus flavus AF70]	hypothetical protein AFLA70_352g001521 [Aspergillus flavus AF70]	790	133	203	83.1889	204	1.28387e-16	45	71	63	54	71	76	1
unigene_04310	299	1	251	XP_001776443.1	168047974	predicted protein	[Physcomitrella patens]	predicted protein [Physcomitrella patens]	386	1	225	218.779	556	1.8328e-65	133	252	53	146	252	58	1
unigene_04313	840	1	840	XP_001770543.1	168036094	predicted protein	[Physcomitrella patens]	predicted protein [Physcomitrella patens]	975	158	963	864.374	2232	0	429	840	51	567	840	68	1
unigene_04314	117	1	38	XP_001760783.1	168016492	predicted protein	[Physcomitrella patens]	predicted protein [Physcomitrella patens]	387	87	124	62.003	149	4.45999e-09	29	38	76	34	38	89	1
unigene_04320	50	1	38	XP_010943162.1	743861009	PREDICTED: probable Xaa-Pro aminopeptidase P isoform X1	[Elaeis guineensis]	PREDICTED: probable Xaa-Pro aminopeptidase P isoform X1 [Elaeis guineensis]	685	528	565	87.0409	214	6.74748e-19	35	38	92	38	38	100	1
unigene_04325	161	1	148	XP_001781126.1	168058257	predicted protein	[Physcomitrella patens]	predicted protein [Physcomitrella patens]	281	130	272	133.65	335	9.33656e-36	66	148	45	95	148	64	1
unigene_04328	72	1	52	XP_001756291.1	168007190	predicted protein	[Physcomitrella patens]	predicted protein [Physcomitrella patens]	649	340	391	98.9821	245	8.95871e-23	43	52	83	49	52	94	1
unigene_04330	743	1	695	XP_001765211.1	168025378	predicted protein	[Physcomitrella patens]	predicted protein [Physcomitrella patens]	795	1	697	1024.23	2647	0	494	698	71	581	698	83	1
unigene_04331	684	1	674	XP_001754376.1	168003351	predicted protein	[Physcomitrella patens]	predicted protein [Physcomitrella patens]	870	181	863	1108.98	2867	0	524	683	77	595	683	87	1
unigene_04332	149	1	149	XP_001762981.1	168020902	predicted protein	[Physcomitrella patens]	predicted protein [Physcomitrella patens]	452	304	452	288.886	738	1.60068e-94	137	149	92	145	149	97	1
unigene_04335	101	1	29	XP_001760535.1	168015995	predicted protein	[Physcomitrella patens]	predicted protein [Physcomitrella patens]	759	434	462	56.6102	135	2.13462e-07	26	29	90	27	29	93	1
unigene_04346	140	1	137	XP_001781129.1	168058263	predicted protein	[Physcomitrella patens]	predicted protein [Physcomitrella patens]	139	1	135	223.016	567	4.59176e-73	106	137	77	118	137	86	1
unigene_04364	169	1	169	AMB49030.1	984291222	C3HDZ1	[Ceratodon purpureus]	C3HDZ1 [Ceratodon purpureus]	878	208	378	331.643	849	3.7875e-106	157	171	92	163	171	95	1
unigene_04365	90	1	40	XP_001761633.1	168018197	predicted protein	[Physcomitrella patens]	predicted protein [Physcomitrella patens]	526	447	486	83.1889	204	7.06879e-17	39	40	98	39	40	98	1
unigene_04366	300	1	300	XP_001775831.1	168046741	predicted protein	[Physcomitrella patens]	predicted protein [Physcomitrella patens]	297	1	297	385.185	988	4.51079e-132	194	301	64	219	301	73	1
unigene_04375	653	1	617	AKA95377.1	803256503	heat shock protein 70	[Bryum argenteum]	heat shock protein 70 [Bryum argenteum]	650	1	616	1093.95	2828	0	537	617	87	560	617	91	1
unigene_04381	169	1	159	XP_001783444.1	168062961	predicted protein	[Physcomitrella patens]	predicted protein [Physcomitrella patens]	389	207	365	306.22	783	7.66566e-102	146	159	92	154	159	97	1
unigene_04387	253	1	250	XP_001763882.1	168022710	predicted protein	[Physcomitrella patens]	predicted protein [Physcomitrella patens]	342	1	264	362.844	930	3.03156e-123	194	266	73	208	266	78	1
unigene_04401	150	1	135	XP_001781141.1	168058288	predicted protein	[Physcomitrella patens]	predicted protein [Physcomitrella patens]	267	11	130	97.4413	241	5.03319e-22	61	139	44	76	139	55	1
unigene_04411	438	1	438	XP_001764145.1	168023238	actin-related protein Arp4	[Physcomitrella patens]	actin-related protein Arp4 [Physcomitrella patens]	443	1	443	808.135	2086	0	390	443	88	407	443	92	1
unigene_04412	247	1	247	XP_001760783.1	168016492	predicted protein	[Physcomitrella patens]	predicted protein [Physcomitrella patens]	387	67	313	340.502	872	6.43858e-114	171	254	67	202	254	80	1
unigene_04421	63	1	46	XP_001753633.1	168001862	predicted protein	[Physcomitrella patens]	predicted protein [Physcomitrella patens]	533	25	70	58.151	139	1.5734e-08	25	46	54	28	46	61	1
unigene_04422	357	1	305	XP_001765754.1	168026469	predicted protein	[Physcomitrella patens]	predicted protein [Physcomitrella patens]	881	267	568	169.859	429	2.79318e-43	137	319	43	157	319	49	1
unigene_04426	198	1	189	XP_001777561.1	168050227	predicted protein	[Physcomitrella patens]	predicted protein [Physcomitrella patens]	197	1	189	378.637	971	1.02178e-132	186	189	98	188	189	99	1
unigene_04427	101	1	60	XP_007224932.1	596262196	hypothetical protein PRUPE_ppa021700mg, partial	[Prunus persica]	hypothetical protein PRUPE_ppa021700mg, partial [Prunus persica]	985	422	481	86.6557	213	6.4963e-18	42	60	70	48	60	80	1
unigene_04429	60	1	44	XP_001777822.1	168050753	predicted protein	[Physcomitrella patens]	predicted protein [Physcomitrella patens]	116	26	69	83.5741	205	1.53851e-19	37	44	84	37	44	84	1
unigene_04430	561	1	561	ABK24370.1	116787086	unknown	[Picea sitchensis]	unknown [Picea sitchensis]	555	1	555	291.582	745	3.57564e-88	206	584	35	290	584	50	1
unigene_04438	108	1	107	XP_001774498.1	168044055	predicted protein	[Physcomitrella patens]	predicted protein [Physcomitrella patens]	208	98	204	215.698	548	1.21097e-69	101	107	94	105	107	98	1
unigene_04439	490	1	460	XP_001780546.1	168057083	predicted protein	[Physcomitrella patens]	predicted protein [Physcomitrella patens]	693	1	491	320.087	819	1.71516e-98	240	500	48	282	500	56	1
unigene_04444	685	1	630	XP_001783359.1	168062788	predicted protein	[Physcomitrella patens]	predicted protein [Physcomitrella patens]	1712	1034	1656	296.204	757	1.07251e-82	216	660	33	316	660	48	1
unigene_04447	81	1	35	XP_001786055.1	168068394	predicted protein	[Physcomitrella patens]	predicted protein [Physcomitrella patens]	495	323	357	68.1662	165	9.39544e-12	33	35	94	34	35	97	1
unigene_04450	378	1	378	XP_001770450.1	168035907	predicted protein	[Physcomitrella patens]	predicted protein [Physcomitrella patens]	369	1	369	318.931	816	1.37987e-103	186	381	49	226	381	59	1
unigene_04461	65	1	37	XP_001762173.1	168019281	predicted protein	[Physcomitrella patens]	predicted protein [Physcomitrella patens]	923	572	608	80.1073	196	2.676e-16	33	37	89	37	37	100	1
unigene_04462	212	1	172	XP_001755108.1	168004818	predicted protein	[Physcomitrella patens]	predicted protein [Physcomitrella patens]	462	171	342	338.191	866	1.44837e-112	159	172	92	168	172	98	1
unigene_04478	66	1	66	XP_001764494.1	168023938	predicted protein	[Physcomitrella patens]	predicted protein [Physcomitrella patens]	518	281	344	91.2781	225	3.66139e-20	42	66	64	51	66	77	1
unigene_04493	197	1	197	XP_001777856.1	168050822	predicted protein	[Physcomitrella patens]	predicted protein [Physcomitrella patens]	529	202	398	393.275	1009	1.15377e-133	190	197	96	193	197	98	1
unigene_04504	361	1	345	XP_001783111.1	168062284	predicted protein	[Physcomitrella patens]	predicted protein [Physcomitrella patens]	374	1	357	464.537	1194	3.83191e-161	241	359	67	279	359	78	1
unigene_04509	301	1	300	XP_001758985.1	168012591	predicted protein	[Physcomitrella patens]	predicted protein [Physcomitrella patens]	311	1	308	355.14	910	5.96893e-120	199	318	63	225	318	71	1
unigene_04512	328	1	326	XP_001754740.1	168004081	predicted protein	[Physcomitrella patens]	predicted protein [Physcomitrella patens]	334	1	331	539.65	1389	0	269	333	81	291	333	87	1
unigene_04522	450	1	450	XP_001781045.1	168058093	predicted protein	[Physcomitrella patens]	predicted protein [Physcomitrella patens]	451	1	451	568.54	1464	0	284	453	63	341	453	75	1
unigene_04527	76	1	52	XP_001774936.1	168044938	predicted protein	[Physcomitrella patens]	predicted protein [Physcomitrella patens]	623	373	424	100.908	250	2.36479e-23	46	52	88	48	52	92	1
unigene_04528	81	1	56	XP_001767257.1	168029487	predicted protein	[Physcomitrella patens]	predicted protein [Physcomitrella patens]	342	254	309	103.605	257	5.94156e-25	47	56	84	51	56	91	1
unigene_04536	181	1	114	XP_001775057.1	168045181	predicted protein	[Physcomitrella patens]	predicted protein [Physcomitrella patens]	755	1	112	151.369	381	1.9816e-39	78	114	68	80	114	70	1
unigene_04538	187	1	187	XP_001762341.1	168019618	Qb-SNARE, Sec20-family	[Physcomitrella patens]	Qb-SNARE, Sec20-family [Physcomitrella patens]	345	157	345	205.682	522	1.27823e-62	112	191	59	126	191	66	1
unigene_04546	1222	1	1217	XP_001771897.1	168038819	predicted protein	[Physcomitrella patens]	predicted protein [Physcomitrella patens]	2876	253	1471	1200.65	3105	0	666	1232	54	800	1232	65	1
unigene_04547	111	1	111	WP_007117033.1	494181837	phage tail tape measure protein, lambda family	[Enhydrobacter aerosaccus]	phage tail tape measure protein, lambda family [Enhydrobacter aerosaccus]	263	41	151	188.734	478	2.72988e-58	91	111	82	94	111	85	1
unigene_04548	285	1	282	XP_001762091.1	168019116	predicted protein	[Physcomitrella patens]	predicted protein [Physcomitrella patens]	307	1	281	461.455	1186	2.95147e-162	222	283	78	245	283	87	1
unigene_04551	100	1	100	WP_021745952.1	545622455	autotransporter beta-domain protein	[Leptotrichia wadei]	autotransporter beta-domain protein [Leptotrichia wadei]	3640	2304	2403	199.904	507	9.09799e-58	100	100	100	100	100	100	1
unigene_04554	178	1	176	XP_015082721.1	970042659	PREDICTED: DCN1-like protein 2 isoform X2	[Solanum pennellii]	PREDICTED: DCN1-like protein 2 isoform X2 [Solanum pennellii]	244	58	233	306.99	785	6.02498e-104	137	176	78	160	176	91	1
unigene_04555	56	1	48	GAQ79144.1	971519041	UbiB domain containing kinase	[Klebsormidium flaccidum]	UbiB domain containing kinase [Klebsormidium flaccidum]	902	491	541	58.5362	140	8.61105e-09	28	51	55	33	51	65	1
unigene_04556	227	1	227	XP_001777845.1	168050799	Qb-SNARE, GOS1/GS28-family	[Physcomitrella patens]	Qb-SNARE, GOS1/GS28-family [Physcomitrella patens]	221	1	221	386.341	991	7.73713e-135	190	227	84	199	227	88	1
unigene_04562	312	1	312	XP_001765078.1	168025111	predicted protein	[Physcomitrella patens]	predicted protein [Physcomitrella patens]	311	1	311	461.455	1186	9.24088e-162	230	312	74	260	312	83	1
unigene_04571	89	1	89	GAE78558.1	574135099	oxidoreductase	[Propionibacterium acnes JCM 18920]	oxidoreductase [Propionibacterium acnes JCM 18920]	228	21	109	187.578	475	1.01247e-58	89	89	100	89	89	100	1
unigene_04572	68	1	57	XP_007217140.1	595966080	hypothetical protein PRUPE_ppa000430mg	[Prunus persica]	hypothetical protein PRUPE_ppa000430mg [Prunus persica]	1191	895	950	83.1889	204	2.58569e-17	37	57	65	47	57	82	1
unigene_04573	133	1	133	XP_001752711.1	168000013	predicted protein	[Physcomitrella patens]	predicted protein [Physcomitrella patens]	969	314	446	259.996	663	3.60381e-79	120	133	90	127	133	95	1
unigene_04581	183	1	183	XP_001778545.1	168052213	predicted protein	[Physcomitrella patens]	predicted protein [Physcomitrella patens]	177	3	177	231.106	588	5.98972e-75	122	187	65	135	187	72	1
unigene_04587	55	1	42	XP_001756186.1	168006979	tomosyn-like protein	[Physcomitrella patens]	tomosyn-like protein [Physcomitrella patens]	1309	1072	1113	50.0618	118	7.09577e-06	28	42	67	35	42	83	1
unigene_04590	129	1	129	XP_001783602.1	168063283	predicted protein	[Physcomitrella patens]	predicted protein [Physcomitrella patens]	177	49	177	251.136	640	8.27561e-84	117	129	91	127	129	98	1
unigene_04607	59	1	49	XP_001768244.1	168031471	predicted protein	[Physcomitrella patens]	predicted protein [Physcomitrella patens]	719	105	153	82.8037	203	2.5558e-17	37	49	76	41	49	84	1
unigene_04613	90	1	84	XP_001773320.1	168041683	predicted protein	[Physcomitrella patens]	predicted protein [Physcomitrella patens]	591	354	437	172.17	435	4.30959e-49	80	84	95	82	84	98	1
unigene_04626	301	1	134	XP_010049395.1	702303548	PREDICTED: ATP-dependent DNA helicase Q-like 3	[Eucalyptus grandis]	PREDICTED: ATP-dependent DNA helicase Q-like 3 [Eucalyptus grandis]	162	1	131	153.295	386	7.48886e-43	72	134	54	94	134	70	1
unigene_04629	63	1	48	XP_001776005.1	168047091	predicted protein	[Physcomitrella patens]	predicted protein [Physcomitrella patens]	1929	1386	1433	104.76	260	6.52338e-25	47	48	98	47	48	98	1
unigene_04634	160	1	155	XP_001782003.1	168060033	ATP-binding cassette transporter, subfamily G, member 8, group WBC protein PpABCG8	[Physcomitrella patens]	ATP-binding cassette transporter, subfamily G, member 8, group WBC protein PpABCG8 [Physcomitrella patens]	693	504	658	292.352	747	5.40253e-93	135	155	87	147	155	95	1
unigene_04635	247	1	247	XP_001752708.1	168000007	predicted protein	[Physcomitrella patens]	predicted protein [Physcomitrella patens]	359	115	359	242.276	617	8.2867e-76	139	254	55	160	254	63	1
unigene_04637	126	1	89	XP_001752930.1	168000452	predicted protein	[Physcomitrella patens]	predicted protein [Physcomitrella patens]	761	609	685	59.6918	143	4.38794e-08	39	90	43	47	90	52	1
unigene_04642	350	1	349	XP_001773044.1	168041128	predicted protein	[Physcomitrella patens]	predicted protein [Physcomitrella patens]	347	1	347	546.969	1408	0	263	350	75	302	350	86	1
unigene_04649	198	1	198	XP_001772685.1	168040405	predicted protein	[Physcomitrella patens]	predicted protein [Physcomitrella patens]	198	1	198	401.364	1030	1.03271e-141	192	198	97	196	198	99	1
unigene_04650	83	1	48	XP_006833295.1	586667801	PREDICTED: beta-adaptin-like protein A	[Amborella trichopoda]	PREDICTED: beta-adaptin-like protein A [Amborella trichopoda]	833	384	431	93.5893	231	1.15144e-20	47	48	98	47	48	98	1
unigene_04655	62	1	50	XP_001784857.1	168065846	predicted protein	[Physcomitrella patens]	predicted protein [Physcomitrella patens]	304	219	268	95.5153	236	1.82601e-22	45	50	90	46	50	92	1
unigene_04667	67	1	67	XP_007311971.1	618818792	hypothetical protein STEHIDRAFT_70107, partial	[Stereum hirsutum FP-91666 SS1]	hypothetical protein STEHIDRAFT_70107, partial [Stereum hirsutum FP-91666 SS1]	78	12	78	90.5077	223	1.13267e-22	46	67	69	46	67	69	1
unigene_04668	92	1	29	XP_001779959.1	168055896	predicted protein	[Physcomitrella patens]	predicted protein [Physcomitrella patens]	293	119	147	58.9214	141	2.26431e-08	26	29	90	27	29	93	1
unigene_04669	97	1	97	XP_001769971.1	168034944	predicted protein	[Physcomitrella patens]	predicted protein [Physcomitrella patens]	380	283	380	155.221	391	3.88404e-44	76	98	78	89	98	91	1
unigene_04671	852	1	535	XP_007018446.1	590596835	P-loop containing nucleoside triphosphate hydrolases superfamily protein isoform 2	[Theobroma cacao]	P-loop containing nucleoside triphosphate hydrolases superfamily protein isoform 2 [Theobroma cacao]	718	1	500	525.398	1352	1.13509e-172	290	540	54	357	540	66	1
unigene_04676	110	1	107	XP_001773073.1	168041186	predicted protein	[Physcomitrella patens]	predicted protein [Physcomitrella patens]	2249	2140	2246	169.859	429	6.84395e-47	81	107	76	98	107	92	1
unigene_04678	414	1	400	XP_001754076.1	168002750	predicted protein	[Physcomitrella patens]	predicted protein [Physcomitrella patens]	655	81	457	582.408	1500	0	301	405	74	318	405	79	1
unigene_04688	829	1	807	XP_001773370.1	168041784	predicted protein	[Physcomitrella patens]	predicted protein [Physcomitrella patens]	798	1	782	1300.8	3365	0	633	812	78	703	812	87	1
unigene_04696	50	1	34	XP_001769109.1	168033210	actin related protein Arp3 subunit	[Physcomitrella patens]	actin related protein Arp3 subunit [Physcomitrella patens]	444	304	337	69.3218	168	1.00652e-12	31	34	91	32	34	94	1
unigene_04700	377	1	335	XP_001770372.1	168035750	predicted protein	[Physcomitrella patens]	predicted protein [Physcomitrella patens]	349	16	348	609.372	1570	0	296	337	88	310	337	92	1
unigene_04719	97	1	97	AAC39466.1	3158372	polyubiquitin	[Arabidopsis thaliana]	polyubiquitin [Arabidopsis thaliana]	137	9	105	194.512	493	1.72198e-62	95	97	98	96	97	99	1
unigene_04720	64	1	36	XP_001769461.1	168033918	predicted protein	[Physcomitrella patens]	predicted protein [Physcomitrella patens]	989	623	658	63.929	154	1.46629e-10	27	36	75	30	36	83	1
unigene_04722	552	1	549	ABR16553.1	148906815	unknown	[Picea sitchensis]	unknown [Picea sitchensis]	574	56	562	383.259	983	1.73124e-123	230	556	41	309	556	56	1
unigene_04729	380	1	370	XP_001764419.1	168023788	predicted protein	[Physcomitrella patens]	predicted protein [Physcomitrella patens]	338	1	337	595.504	1534	0	300	370	81	319	370	86	1
unigene_04736	299	1	269	XP_001777887.1	168050884	predicted protein	[Physcomitrella patens]	predicted protein [Physcomitrella patens]	550	119	387	477.248	1227	1.40928e-164	234	269	87	240	269	89	1
unigene_04747	70	1	51	XP_001760409.1	168015742	predicted protein	[Physcomitrella patens]	predicted protein [Physcomitrella patens]	208	37	87	64.3142	155	4.49203e-11	32	51	63	36	51	71	1
unigene_04750	355	1	215	XP_001768998.1	168032986	predicted protein	[Physcomitrella patens]	predicted protein [Physcomitrella patens]	490	128	351	159.458	402	3.49369e-41	103	232	44	124	232	53	1
unigene_04753	252	1	252	AHI15994.1	578360879	cytochrome c biogenesis C (mitochondrion)	[Tetraplodon fuegianus]	cytochrome c biogenesis C (mitochondrion) [Tetraplodon fuegianus]	252	1	252	451.055	1159	1.27494e-159	228	252	90	231	252	92	1
unigene_04756	3015	1	3015	XP_001765725.1	168026410	predicted protein	[Physcomitrella patens]	predicted protein [Physcomitrella patens]	4165	1104	4165	4275.7	11088	0	2135	3137	68	2455	3137	78	1
unigene_04764	157	1	143	XP_001771644.1	168038310	predicted protein	[Physcomitrella patens]	predicted protein [Physcomitrella patens]	216	1	124	216.853	551	3.84754e-69	110	143	77	115	143	80	1
unigene_04773	73	1	45	XP_001752885.1	168000362	predicted protein	[Physcomitrella patens]	predicted protein [Physcomitrella patens]	1021	542	586	81.6481	200	1.17447e-16	41	45	91	44	45	98	1
unigene_04783	70	1	63	XP_001782611.1	168061266	predicted protein	[Physcomitrella patens]	predicted protein [Physcomitrella patens]	161	1	63	116.701	291	5.18449e-32	52	63	83	57	63	90	1
unigene_04793	126	1	125	XP_001762748.1	168020434	predicted protein	[Physcomitrella patens]	predicted protein [Physcomitrella patens]	182	58	182	219.935	559	1.90861e-71	100	125	80	108	125	86	1
unigene_04796	457	1	457	XP_001770485.1	168035978	predicted protein	[Physcomitrella patens]	predicted protein [Physcomitrella patens]	459	1	459	852.432	2201	0	415	459	90	431	459	94	1
unigene_04799	160	1	129	XP_001762313.1	168019562	predicted protein	[Physcomitrella patens]	predicted protein [Physcomitrella patens]	227	1	129	252.677	644	3.82377e-83	123	129	95	127	129	98	1
unigene_04815	1047	1	1047	XP_001753674.1	168001944	predicted protein	[Physcomitrella patens]	predicted protein [Physcomitrella patens]	1041	1	1041	1976.44	5119	0	943	1047	90	982	1047	94	1
unigene_04820	472	1	472	XP_001770099.1	168035201	predicted protein	[Physcomitrella patens]	predicted protein [Physcomitrella patens]	482	1	482	765.377	1975	0	371	483	77	407	483	84	1
unigene_04830	134	1	119	XP_007048745.1	590710136	Leucine-rich repeat receptor protein kinase family protein	[Theobroma cacao]	Leucine-rich repeat receptor protein kinase family protein [Theobroma cacao]	1026	121	236	83.9593	206	1.7078e-16	47	119	39	72	119	61	1
unigene_04843	83	1	54	XP_001776005.1	168047091	predicted protein	[Physcomitrella patens]	predicted protein [Physcomitrella patens]	1929	1458	1511	121.324	303	2.16186e-30	53	54	98	54	54	100	1
unigene_04863	52	1	52	XP_001776830.1	168048753	predicted protein	[Physcomitrella patens]	predicted protein [Physcomitrella patens]	433	1	52	75.0998	183	1.04413e-14	38	52	73	38	52	73	1
unigene_04873	660	1	658	XP_001772878.1	168040794	predicted protein	[Physcomitrella patens]	predicted protein [Physcomitrella patens]	886	234	885	1130.16	2922	0	543	658	83	587	658	89	1
unigene_04877	352	1	352	XP_001777428.1	168049959	predicted protein	[Physcomitrella patens]	predicted protein [Physcomitrella patens]	351	1	351	553.132	1424	0	269	352	76	285	352	81	1
unigene_04885	362	1	362	XP_001769041.1	168033073	predicted protein	[Physcomitrella patens]	predicted protein [Physcomitrella patens]	577	1	363	613.609	1581	0	303	363	83	336	363	93	1
unigene_04887	120	1	120	XP_001774716.1	168044494	predicted protein	[Physcomitrella patens]	predicted protein [Physcomitrella patens]	557	438	557	230.335	586	5.28715e-71	111	120	93	113	120	94	1
unigene_04888	317	1	313	XP_001760692.1	168016310	predicted protein	[Physcomitrella patens]	predicted protein [Physcomitrella patens]	433	118	433	430.639	1106	1.37428e-147	213	316	67	245	316	78	1
unigene_04901	71	1	45	XP_001770345.1	168035696	predicted protein	[Physcomitrella patens]	predicted protein [Physcomitrella patens]	1161	923	967	90.1225	222	1.33534e-19	39	45	87	44	45	98	1
unigene_04909	84	1	43	XP_001769164.1	168033321	predicted protein	[Physcomitrella patens]	predicted protein [Physcomitrella patens]	484	218	260	84.7297	208	1.4516e-17	37	43	86	40	43	93	1
unigene_04912	553	1	541	XP_001784458.1	168065028	predicted protein	[Physcomitrella patens]	predicted protein [Physcomitrella patens]	530	1	517	713.375	1840	0	359	542	66	418	542	77	1
unigene_04926	117	1	78	XP_001773456.1	168041957	predicted protein	[Physcomitrella patens]	predicted protein [Physcomitrella patens]	78	1	78	159.844	403	3.59569e-49	75	78	96	77	78	99	1
unigene_04931	66	1	40	XP_001785859.1	168067941	predicted protein	[Physcomitrella patens]	predicted protein [Physcomitrella patens]	323	154	193	67.3958	163	7.20249e-12	33	40	83	36	40	90	1
unigene_04942	162	1	162	XP_002975836.1	302788134	hypothetical protein SELMODRAFT_150817	[Selaginella moellendorffii]	hypothetical protein SELMODRAFT_150817 [Selaginella moellendorffii]	925	319	480	242.276	617	2.81996e-72	119	162	73	136	162	84	1
unigene_04948	593	1	593	XP_001751852.1	167998292	predicted protein	[Physcomitrella patens]	predicted protein [Physcomitrella patens]	604	1	604	1038.87	2685	0	510	604	84	544	604	90	1
unigene_04949	102	1	44	XP_001760535.1	168015995	predicted protein	[Physcomitrella patens]	predicted protein [Physcomitrella patens]	759	648	691	100.908	250	7.97802e-23	44	44	100	44	44	100	1
unigene_04950	468	1	468	XP_001779312.1	168053779	DNA helicase, TBP-interacting protein	[Physcomitrella patens]	DNA helicase, TBP-interacting protein [Physcomitrella patens]	468	1	468	875.93	2262	0	433	468	93	439	468	94	1
unigene_04952	61	1	46	XP_001765864.1	168026689	predicted protein	[Physcomitrella patens]	predicted protein [Physcomitrella patens]	554	132	177	95.1301	235	1.1828e-21	43	46	93	45	46	98	1
unigene_04955	258	1	258	XP_001761549.1	168018029	predicted protein	[Physcomitrella patens]	predicted protein [Physcomitrella patens]	258	1	258	505.753	1301	0	242	258	94	252	258	98	1
unigene_04956	71	1	46	AAO72628.1	29367545	glucose-6-phosphate isomerase-like protein, partial	[Oryza sativa Japonica Group]	glucose-6-phosphate isomerase-like protein, partial [Oryza sativa Japonica Group]	346	136	181	92.4337	228	5.66482e-21	42	46	91	45	46	98	1
unigene_04965	205	1	199	XP_001764180.1	168023308	predicted protein	[Physcomitrella patens]	predicted protein [Physcomitrella patens]	212	1	197	157.532	397	4.59028e-45	112	206	54	123	206	60	1
unigene_04967	176	1	176	XP_001754816.1	168004233	predicted protein	[Physcomitrella patens]	predicted protein [Physcomitrella patens]	494	17	192	321.242	822	3.04824e-106	152	176	86	167	176	95	1
unigene_04975	178	1	178	XP_001754302.1	168003203	predicted protein	[Physcomitrella patens]	predicted protein [Physcomitrella patens]	178	1	178	300.827	769	1.61737e-102	149	178	84	157	178	88	1
unigene_04986	287	1	281	XP_001784260.1	168064624	predicted protein	[Physcomitrella patens]	predicted protein [Physcomitrella patens]	593	312	593	426.402	1095	3.14239e-144	213	282	76	233	282	83	1
unigene_04992	148	1	146	XP_001756955.1	168008521	predicted protein	[Physcomitrella patens]	predicted protein [Physcomitrella patens]	387	236	385	266.544	680	1.38157e-86	132	150	88	139	150	93	1
unigene_04995	136	1	136	XP_001766844.1	168028658	predicted protein	[Physcomitrella patens]	predicted protein [Physcomitrella patens]	322	1	136	279.641	714	6.9618e-93	133	136	98	135	136	99	1
unigene_05000	99	1	99	GAE80257.1	574133890	Zn-dependent hydrolase	[Propionibacterium acnes JCM 18920]	Zn-dependent hydrolase [Propionibacterium acnes JCM 18920]	318	117	215	210.305	534	2.46235e-66	99	99	100	99	99	100	1
unigene_05003	64	1	50	XP_001776823.1	168048739	predicted protein	[Physcomitrella patens]	predicted protein [Physcomitrella patens]	215	131	180	95.1301	235	5.25053e-23	43	50	86	44	50	88	1
unigene_05004	181	1	181	XP_001776147.1	168047377	Arf1_5/ArfA-family small GTPase	[Physcomitrella patens]	Arf1_5/ArfA-family small GTPase [Physcomitrella patens]	181	1	181	376.326	965	2.40728e-132	181	181	100	181	181	100	1
unigene_05007	285	1	285	XP_001784466.1	168065044	predicted protein	[Physcomitrella patens]	predicted protein [Physcomitrella patens]	1364	1	283	359.762	922	1.30581e-111	191	294	65	206	294	70	1
unigene_05016	60	1	54	XP_001775353.1	168045778	predicted protein	[Physcomitrella patens]	predicted protein [Physcomitrella patens]	224	123	175	84.7297	208	6.35038e-19	42	54	78	46	54	85	1
unigene_05029	372	1	346	XP_001773681.1	168042409	predicted protein	[Physcomitrella patens]	predicted protein [Physcomitrella patens]	399	52	397	402.905	1034	2.45779e-136	202	352	57	251	352	71	1
unigene_05032	107	1	53	XP_001752246.1	167999081	predicted protein	[Physcomitrella patens]	predicted protein [Physcomitrella patens]	198	70	122	72.7886	177	9.59385e-14	37	53	70	38	53	72	1
unigene_05045	1010	1	509	XP_001774210.1	168043475	predicted protein	[Physcomitrella patens]	predicted protein [Physcomitrella patens]	541	1	509	610.142	1572	0	317	525	60	372	525	71	1
unigene_05046	328	1	324	XP_001774689.1	168044440	predicted protein	[Physcomitrella patens]	predicted protein [Physcomitrella patens]	330	1	330	440.269	1131	8.08031e-153	231	331	70	254	331	77	1
unigene_05047	493	1	493	XP_001784821.1	168065772	predicted protein	[Physcomitrella patens]	predicted protein [Physcomitrella patens]	693	196	693	818.15	2112	0	398	498	80	425	498	85	1
unigene_05051	384	1	382	XP_001765531.1	168026021	predicted protein	[Physcomitrella patens]	predicted protein [Physcomitrella patens]	546	98	473	567.77	1462	0	273	384	71	310	384	81	1
unigene_05058	80	1	80	WP_006001691.1	492847737	MULTISPECIES: 30S ribosomal protein S16	[Clostridiales Family XIII. Incertae Sedis]	MULTISPECIES: 30S ribosomal protein S16 [Clostridiales Family XIII. Incertae Sedis]	80	1	80	164.466	415	1.24927e-51	80	80	100	80	80	100	1
unigene_05064	110	1	104	ADB81910.1	284178656	MIKC* MADS-box transcription factor	[Funaria hygrometrica]	MIKC* MADS-box transcription factor [Funaria hygrometrica]	415	114	217	136.346	342	2.19293e-36	70	104	67	78	104	75	1
unigene_05073	63	1	39	XP_001759533.1	168013964	predicted protein	[Physcomitrella patens]	predicted protein [Physcomitrella patens]	1349	739	777	65.855	159	3.35432e-11	31	39	79	35	39	90	1
unigene_05078	438	1	200	XP_001775932.1	168046944	predicted protein	[Physcomitrella patens]	predicted protein [Physcomitrella patens]	833	1	217	182.57	462	4.99492e-47	122	221	55	144	221	65	1
unigene_05081	95	1	39	XP_001758929.1	168012478	predicted protein	[Physcomitrella patens]	predicted protein [Physcomitrella patens]	418	21	59	60.8474	146	5.58543e-09	26	39	67	31	39	79	1
unigene_05082	88	1	88	XP_001759634.1	168014186	predicted protein	[Physcomitrella patens]	predicted protein [Physcomitrella patens]	343	248	335	130.183	326	4.90567e-35	57	88	65	74	88	84	1
unigene_05083	126	1	126	XP_001758998.1	168012617	predicted protein	[Physcomitrella patens]	predicted protein [Physcomitrella patens]	195	1	160	189.119	479	4.18202e-59	105	163	64	116	163	71	1
unigene_05085	245	1	245	XP_001768071.1	168031123	predicted protein	[Physcomitrella patens]	predicted protein [Physcomitrella patens]	244	1	244	455.292	1170	1.6032e-161	221	245	90	232	245	95	1
unigene_05086	469	1	469	XP_001762484.1	168019905	predicted protein	[Physcomitrella patens]	predicted protein [Physcomitrella patens]	477	1	477	695.656	1794	0	368	484	76	393	484	81	1
unigene_05088	201	1	201	XP_001785902.1	168068035	predicted protein	[Physcomitrella patens]	predicted protein [Physcomitrella patens]	908	708	908	333.954	855	3.30994e-106	153	201	76	174	201	87	1
unigene_05092	78	1	78	BAN18186.1	485461913	pentatricopeptide repeat protein	[Physcomitrella patens]	pentatricopeptide repeat protein [Physcomitrella patens]	740	277	354	113.235	282	1.41331e-27	47	78	60	65	78	83	1
unigene_05097	1147	1	1146	XP_001785063.1	168066269	predicted protein	[Physcomitrella patens]	predicted protein [Physcomitrella patens]	1683	300	1405	1661.35	4301	0	834	1163	72	911	1163	78	1
unigene_05100	395	1	393	XP_001761939.1	168018811	predicted protein	[Physcomitrella patens]	predicted protein [Physcomitrella patens]	430	36	430	598.201	1541	0	303	396	77	329	396	83	1
unigene_05104	122	1	122	WP_017417305.1	515986722	MULTISPECIES: hypothetical protein	[Bacillus subtilis group]	MULTISPECIES: hypothetical protein [Bacillus subtilis group]	1071	283	404	184.496	467	6.8464e-52	97	122	80	97	122	80	1
unigene_05106	49	1	45	XP_001782456.1	168060952	predicted protein	[Physcomitrella patens]	predicted protein [Physcomitrella patens]	724	433	477	89.7373	221	6.34948e-20	44	45	98	44	45	98	1
unigene_05108	117	1	117	XP_001756743.1	168008096	predicted protein	[Physcomitrella patens]	predicted protein [Physcomitrella patens]	836	720	836	175.637	444	5.92691e-49	83	117	71	93	117	79	1
unigene_05112	69	1	51	XP_001773841.1	168042732	predicted protein	[Physcomitrella patens]	predicted protein [Physcomitrella patens]	581	509	559	102.449	254	4.64858e-24	48	51	94	49	51	96	1
unigene_05118	60	1	49	XP_001772856.1	168040750	predicted protein	[Physcomitrella patens]	predicted protein [Physcomitrella patens]	512	120	168	102.064	253	3.35869e-24	46	49	94	47	49	96	1
unigene_05131	189	1	171	XP_001775701.1	168046479	predicted protein	[Physcomitrella patens]	predicted protein [Physcomitrella patens]	198	1	170	281.567	719	2.25798e-94	136	171	80	151	171	88	1
unigene_05133	57	1	57	WP_001804125.1	487719893	hypothetical protein	[Staphylococcus aureus]	hypothetical protein [Staphylococcus aureus]	85	29	85	108.227	269	7.74306e-30	53	57	93	53	57	93	1
unigene_05139	1064	1	529	XP_001774097.1	168043247	cytokinin receptor AtCKI2-like protein	[Physcomitrella patens]	cytokinin receptor AtCKI2-like protein [Physcomitrella patens]	975	1	533	933.71	2412	0	453	533	85	493	533	92	1
unigene_05148	236	1	155	XP_001778275.1	168051667	predicted protein	[Physcomitrella patens]	predicted protein [Physcomitrella patens]	221	1	155	238.81	608	1.64434e-76	115	155	74	126	155	81	1
unigene_05151	153	1	94	XP_001770806.1	168036624	predicted protein	[Physcomitrella patens]	predicted protein [Physcomitrella patens]	182	1	114	113.235	282	5.89075e-29	63	114	55	70	114	61	1
unigene_05152	127	1	127	XP_001759707.1	168014334	predicted protein	[Physcomitrella patens]	predicted protein [Physcomitrella patens]	181	55	181	222.246	565	2.32283e-72	109	127	86	109	127	86	1
unigene_05157	92	1	92	XP_001757185.1	168008982	predicted protein	[Physcomitrella patens]	predicted protein [Physcomitrella patens]	340	265	340	107.071	266	4.14236e-26	57	92	62	62	92	67	1
unigene_05159	61	1	41	XP_001769703.1	168034405	predicted protein	[Physcomitrella patens]	predicted protein [Physcomitrella patens]	680	157	197	87.0409	214	8.95936e-19	39	41	95	40	41	98	1
unigene_05161	78	1	46	CDY34405.1	674898554	BnaA09g11470D	[Brassica napus]	BnaA09g11470D [Brassica napus]	142	65	110	91.6633	226	3.91257e-22	43	46	93	44	46	96	1
unigene_05162	584	1	584	XP_001765166.1	168025288	predicted protein	[Physcomitrella patens]	predicted protein [Physcomitrella patens]	523	1	523	550.436	1417	0	331	620	53	368	620	59	1
unigene_05163	804	1	804	XP_001782191.1	168060414	predicted protein	[Physcomitrella patens]	predicted protein [Physcomitrella patens]	775	1	775	325.865	834	3.56523e-96	315	855	37	393	855	46	1
unigene_05171	76	1	37	XP_001784927.1	168065989	predicted protein	[Physcomitrella patens]	predicted protein [Physcomitrella patens]	73	7	43	75.8702	185	8.40837e-17	35	37	95	37	37	100	1
unigene_05176	234	1	214	XP_001783114.1	168062290	predicted protein	[Physcomitrella patens]	predicted protein [Physcomitrella patens]	204	1	204	244.202	622	8.66796e-79	137	223	61	162	223	73	1
unigene_05184	651	1	651	XP_001758906.1	168012432	predicted protein	[Physcomitrella patens]	predicted protein [Physcomitrella patens]	647	1	645	966.837	2498	0	482	676	71	533	676	79	1
unigene_05186	352	1	346	XP_001761957.1	168018847	predicted protein	[Physcomitrella patens]	predicted protein [Physcomitrella patens]	367	23	364	505.753	1301	1.26738e-177	252	347	73	287	347	83	1
unigene_05199	103	1	103	BAJ15873.1	305377020	pentatricopeptide repeat protein, partial	[Physcomitrella patens]	pentatricopeptide repeat protein, partial [Physcomitrella patens]	221	85	186	57.3806	137	5.8082e-08	43	105	41	56	105	53	1
unigene_05207	256	1	178	XP_001768126.1	168031234	predicted protein	[Physcomitrella patens]	predicted protein [Physcomitrella patens]	406	223	400	318.931	816	4.0855e-105	148	178	83	169	178	95	1
unigene_05218	180	1	180	XP_001753871.1	168002339	predicted protein	[Physcomitrella patens]	predicted protein [Physcomitrella patens]	283	1	181	295.819	756	4.78833e-99	146	182	80	159	182	87	1
unigene_05223	150	1	150	XP_001776323.1	168047732	predicted protein	[Physcomitrella patens]	predicted protein [Physcomitrella patens]	169	20	169	291.967	746	9.91206e-100	144	150	96	147	150	98	1
unigene_05236	69	1	46	XP_001754409.1	168003417	predicted protein	[Physcomitrella patens]	predicted protein [Physcomitrella patens]	263	178	223	75.485	184	5.06099e-15	33	46	72	40	46	87	1
unigene_05253	492	1	492	AMD61997.1	987169610	ATP synthase CF1 beta subunit (chloroplast)	[Tetraplodon fuegianus]	ATP synthase CF1 beta subunit (chloroplast) [Tetraplodon fuegianus]	492	1	492	986.867	2550	0	485	492	99	488	492	99	1
unigene_05254	298	1	294	XP_001767966.1	168030912	predicted protein	[Physcomitrella patens]	predicted protein [Physcomitrella patens]	455	125	455	203.756	517	6.27336e-59	145	349	42	181	349	52	1
unigene_05257	139	1	139	ABR18473.1	148910814	unknown	[Picea sitchensis]	unknown [Picea sitchensis]	932	446	581	57.3806	137	4.54076e-07	42	145	29	68	145	47	1
unigene_05260	124	1	124	KJB11774.1	763744275	hypothetical protein B456_001G276600	[Gossypium raimondii]	hypothetical protein B456_001G276600 [Gossypium raimondii]	124	1	124	228.409	581	1.04834e-75	118	124	95	118	124	95	1
unigene_05266	137	1	137	XP_001771084.1	168037183	predicted protein	[Physcomitrella patens]	predicted protein [Physcomitrella patens]	367	191	327	275.789	704	1.29948e-90	131	137	96	135	137	99	1
unigene_05269	162	1	161	XP_001774887.1	168044839	predicted protein	[Physcomitrella patens]	predicted protein [Physcomitrella patens]	162	1	161	302.368	773	1.14599e-103	146	161	91	156	161	97	1
unigene_05270	148	1	90	XP_002978543.1	302793556	hypothetical protein SELMODRAFT_418229	[Selaginella moellendorffii]	hypothetical protein SELMODRAFT_418229 [Selaginella moellendorffii]	299	97	184	55.4546	132	1.83498e-06	34	92	37	48	92	52	1
unigene_05274	718	1	718	XP_001767191.1	168029354	predicted protein	[Physcomitrella patens]	predicted protein [Physcomitrella patens]	797	90	797	1162.52	3006	0	584	721	81	611	721	85	1
unigene_05283	536	1	535	XP_001773388.1	168041820	predicted protein	[Physcomitrella patens]	predicted protein [Physcomitrella patens]	748	146	683	685.641	1768	0	336	538	62	407	538	76	1
unigene_05286	202	1	156	GAQ84622.1	971513565	phosphatidylinositol synthase	[Klebsormidium flaccidum]	phosphatidylinositol synthase [Klebsormidium flaccidum]	224	56	214	78.1814	191	1.70385e-14	48	161	30	87	161	54	1
unigene_05296	317	1	317	XP_001777675.1	168050456	predicted protein	[Physcomitrella patens]	predicted protein [Physcomitrella patens]	473	111	473	157.918	398	4.68729e-41	135	371	36	185	371	50	1
unigene_05300	119	1	119	XP_001770740.1	168036491	predicted protein	[Physcomitrella patens]	predicted protein [Physcomitrella patens]	992	107	225	225.328	573	1.38347e-66	100	119	84	109	119	92	1
unigene_05301	323	1	323	XP_001758825.1	168012270	predicted protein	[Physcomitrella patens]	predicted protein [Physcomitrella patens]	322	1	322	562.377	1448	0	274	323	85	291	323	90	1
unigene_05305	131	1	128	XP_001764016.1	168022979	predicted protein	[Physcomitrella patens]	predicted protein [Physcomitrella patens]	345	215	342	217.238	552	4.77268e-68	95	128	74	115	128	90	1
unigene_05315	658	1	658	XP_001769996.1	168034994	predicted protein	[Physcomitrella patens]	predicted protein [Physcomitrella patens]	700	1	700	671.389	1731	0	408	705	58	449	705	64	1
unigene_05317	98	1	98	XP_001772731.1	168040498	predicted protein	[Physcomitrella patens]	predicted protein [Physcomitrella patens]	98	1	98	159.844	403	2.61556e-49	82	98	84	83	98	85	1
unigene_05322	367	1	365	XP_001766765.1	168028499	predicted protein	[Physcomitrella patens]	predicted protein [Physcomitrella patens]	366	1	365	602.053	1551	0	303	367	83	316	367	86	1
unigene_05326	1012	1	1011	XP_001779217.1	168053587	predicted protein	[Physcomitrella patens]	predicted protein [Physcomitrella patens]	1006	1	1006	1603.96	4152	0	777	1016	76	873	1016	86	1
unigene_05328	161	1	161	XP_001760047.1	168015016	predicted protein	[Physcomitrella patens]	predicted protein [Physcomitrella patens]	276	116	276	303.138	775	2.31674e-102	148	161	92	158	161	98	1
unigene_05333	287	1	287	XP_001765689.1	168026338	predicted protein	[Physcomitrella patens]	predicted protein [Physcomitrella patens]	443	151	443	454.136	1167	2.90434e-157	227	293	77	246	293	84	1
unigene_05334	724	1	724	XP_001771145.1	168037306	predicted protein	[Physcomitrella patens]	predicted protein [Physcomitrella patens]	1480	740	1480	630.558	1625	0	393	768	51	479	768	62	1
unigene_05347	692	1	682	XP_001751634.1	167997855	predicted protein	[Physcomitrella patens]	predicted protein [Physcomitrella patens]	858	150	855	500.745	1288	1.44537e-163	317	720	44	411	720	57	1
unigene_05353	203	1	203	XP_001759330.1	168013282	predicted protein	[Physcomitrella patens]	predicted protein [Physcomitrella patens]	279	43	273	218.779	556	3.05149e-68	126	233	54	142	233	61	1
unigene_05358	192	1	192	XP_001773477.1	168041999	protein arginine N-methyltransferase	[Physcomitrella patens]	protein arginine N-methyltransferase [Physcomitrella patens]	658	467	658	379.407	973	1.17437e-126	178	192	93	185	192	96	1
unigene_05365	65	1	34	EYU29859.1	604318268	hypothetical protein MIMGU_mgv1a017372mg	[Erythranthe guttata]	hypothetical protein MIMGU_mgv1a017372mg [Erythranthe guttata]	79	46	79	54.6842	130	1.7114e-08	26	34	76	27	34	79	1
unigene_05379	472	1	472	XP_001779372.1	168053901	predicted protein	[Physcomitrella patens]	predicted protein [Physcomitrella patens]	697	225	697	721.079	1860	0	349	474	74	396	474	84	1
unigene_05380	56	1	39	XP_001751551.1	167997689	predicted protein	[Physcomitrella patens]	predicted protein [Physcomitrella patens]	159	41	79	75.485	184	4.69237e-16	34	39	87	37	39	95	1
unigene_05385	479	1	466	XP_001772042.1	168039111	predicted protein	[Physcomitrella patens]	predicted protein [Physcomitrella patens]	662	189	653	859.751	2220	0	415	466	89	429	466	92	1
unigene_05390	253	1	252	XP_001763649.1	168022242	predicted protein	[Physcomitrella patens]	predicted protein [Physcomitrella patens]	778	148	400	325.865	834	1.88117e-103	158	253	62	187	253	74	1
unigene_05396	474	1	474	XP_001771145.1	168037306	predicted protein	[Physcomitrella patens]	predicted protein [Physcomitrella patens]	1480	287	735	539.265	1388	3.14544e-175	289	487	59	321	487	66	1
unigene_05405	242	1	204	WP_038298154.1	740466771	4-oxalomesaconate tautomerase	[Scytonema hofmanni]	4-oxalomesaconate tautomerase [Scytonema hofmanni]	360	159	357	206.838	525	6.12277e-62	109	204	53	145	204	71	1
unigene_05407	141	1	99	XP_001782939.1	168061933	predicted protein	[Physcomitrella patens]	predicted protein [Physcomitrella patens]	118	1	99	189.504	480	5.08879e-60	89	99	90	95	99	96	1
unigene_05413	567	1	565	XP_001772114.1	168039256	predicted protein	[Physcomitrella patens]	predicted protein [Physcomitrella patens]	580	1	578	828.55	2139	0	433	586	74	460	586	78	1
unigene_05422	204	1	195	XP_001778621.1	168052366	predicted protein	[Physcomitrella patens]	predicted protein [Physcomitrella patens]	434	1	196	340.117	871	7.61212e-114	166	196	85	175	196	89	1
unigene_05424	276	1	93	XP_001783528.1	168063132	predicted protein	[Physcomitrella patens]	predicted protein [Physcomitrella patens]	540	1	94	119.398	298	3.87446e-27	61	94	65	68	94	72	1
unigene_05431	280	1	234	XP_001783619.1	168063317	predicted protein	[Physcomitrella patens]	predicted protein [Physcomitrella patens]	358	1	248	281.567	719	1.14933e-90	160	250	64	176	250	70	1
unigene_05435	189	1	189	XP_001763508.1	168021959	predicted protein	[Physcomitrella patens]	predicted protein [Physcomitrella patens]	243	70	243	286.96	733	6.13715e-96	151	189	80	160	189	85	1
unigene_05441	332	1	332	XP_001783230.1	168062526	predicted protein	[Physcomitrella patens]	predicted protein [Physcomitrella patens]	333	1	333	599.356	1544	0	291	333	87	310	333	93	1
unigene_05447	107	1	103	XP_001755875.1	168006356	predicted protein	[Physcomitrella patens]	predicted protein [Physcomitrella patens]	394	288	390	201.445	511	8.06576e-62	89	103	86	98	103	95	1
unigene_05456	92	1	90	XP_001772859.1	168040756	predicted protein	[Physcomitrella patens]	predicted protein [Physcomitrella patens]	250	162	249	105.145	261	4.0016e-26	52	90	58	63	90	70	1
unigene_05460	271	1	231	XP_001785486.1	168067147	predicted protein	[Physcomitrella patens]	predicted protein [Physcomitrella patens]	279	1	233	376.711	966	1.88062e-129	187	233	80	203	233	87	1
unigene_05465	289	1	288	XP_001754205.1	168003008	predicted protein	[Physcomitrella patens]	predicted protein [Physcomitrella patens]	385	96	384	506.523	1303	8.21666e-179	241	289	83	266	289	92	1
unigene_05466	174	1	174	XP_001763078.1	168021097	predicted protein	[Physcomitrella patens]	predicted protein [Physcomitrella patens]	323	1	181	192.586	488	5.53065e-58	100	183	55	123	183	67	1
unigene_05470	106	1	71	XP_001783677.1	168063435	predicted protein	[Physcomitrella patens]	predicted protein [Physcomitrella patens]	250	7	77	150.214	378	2.24265e-43	67	71	94	71	71	100	1
unigene_05471	1063	1	1062	XP_001770952.1	168036917	predicted protein	[Physcomitrella patens]	predicted protein [Physcomitrella patens]	1074	1	1073	1716.05	4443	0	839	1078	78	913	1078	85	1
unigene_05474	63	1	32	XP_001767400.1	168029775	predicted protein	[Physcomitrella patens]	predicted protein [Physcomitrella patens]	494	368	399	65.4698	158	3.81965e-11	27	32	84	30	32	94	1
unigene_05481	124	1	43	XP_001753136.1	168000865	predicted protein	[Physcomitrella patens]	predicted protein [Physcomitrella patens]	486	273	315	99.3673	246	3.94268e-22	43	43	100	43	43	100	1
unigene_05485	69	1	45	XP_001761611.1	168018153	predicted protein	[Physcomitrella patens]	predicted protein [Physcomitrella patens]	460	309	353	71.2478	173	4.71715e-13	34	45	76	38	45	84	1
unigene_05486	78	1	78	GAE74401.1	574127789	RNA polymerase sigma factor SigB	[Propionibacterium acnes JCM 18918]	RNA polymerase sigma factor SigB [Propionibacterium acnes JCM 18918]	155	78	155	113.62	283	1.26849e-30	61	78	78	61	78	78	1
unigene_05490	145	1	139	XP_001781450.1	168058913	predicted protein	[Physcomitrella patens]	predicted protein [Physcomitrella patens]	267	1	139	233.802	595	2.28969e-75	117	139	84	126	139	91	1
unigene_05491	186	1	53	AFK36544.1	388496956	unknown	[Lotus japonicus]	unknown [Lotus japonicus]	55	1	55	61.6178	148	6.5951e-10	34	55	62	41	55	75	1
unigene_05496	80	1	44	XP_001754339.1	168003277	predicted protein	[Physcomitrella patens]	predicted protein [Physcomitrella patens]	429	206	249	73.9442	180	8.46926e-14	33	44	75	40	44	91	1
unigene_05500	150	1	131	XP_001771636.1	168038294	predicted protein	[Physcomitrella patens]	predicted protein [Physcomitrella patens]	366	135	259	138.272	347	7.58978e-37	81	136	60	98	136	72	1
unigene_05508	116	1	96	XP_001769144.1	168033281	predicted protein	[Physcomitrella patens]	predicted protein [Physcomitrella patens]	273	1	93	132.88	333	2.99475e-36	64	96	67	75	96	78	1
unigene_05516	320	1	320	XP_001753746.1	168002088	predicted protein	[Physcomitrella patens]	predicted protein [Physcomitrella patens]	315	1	314	446.817	1148	1.04183e-155	243	331	73	255	331	77	1
unigene_05520	51	1	51	XP_001768787.1	168032562	predicted protein	[Physcomitrella patens]	predicted protein [Physcomitrella patens]	294	1	51	77.0258	188	7.95478e-16	32	51	63	40	51	78	1
unigene_05523	180	1	180	YP_009116204.1	749112069	AtpA (chloroplast)	[Orthotrichum rogeri]	AtpA (chloroplast) [Orthotrichum rogeri]	507	1	180	351.673	901	8.0109e-118	178	180	99	178	180	99	1
unigene_05530	59	1	39	XP_001784815.1	168065760	predicted protein	[Physcomitrella patens]	predicted protein [Physcomitrella patens]	977	94	132	81.6481	200	5.88463e-17	34	39	87	37	39	95	1
unigene_05534	177	1	177	XP_001757762.1	168010139	predicted protein	[Physcomitrella patens]	predicted protein [Physcomitrella patens]	174	1	174	219.164	557	2.87869e-70	111	177	63	122	177	69	1
unigene_05538	71	1	30	XP_001754824.1	168004249	predicted protein	[Physcomitrella patens]	predicted protein [Physcomitrella patens]	347	59	88	63.1586	152	3.69114e-10	28	30	93	29	30	97	1
unigene_05541	76	1	52	XP_001785892.1	168068013	GLP5 GID1-like protein	[Physcomitrella patens]	GLP5 GID1-like protein [Physcomitrella patens]	426	197	248	100.138	248	2.18096e-23	46	52	88	51	52	98	1
unigene_05543	590	1	588	XP_001776814.1	168048721	TLP2B TIR1-like auxin receptor protein	[Physcomitrella patens]	TLP2B TIR1-like auxin receptor protein [Physcomitrella patens]	591	1	589	895.575	2313	0	438	590	74	495	590	84	1
unigene_05568	783	1	778	XP_001765217.1	168025390	SNF2 superfamily chromatin remodeling protein	[Physcomitrella patens]	SNF2 superfamily chromatin remodeling protein [Physcomitrella patens]	2041	654	1432	1239.56	3206	0	633	780	81	676	780	87	1
unigene_05578	337	1	337	XP_001772700.1	168040436	predicted protein	[Physcomitrella patens]	predicted protein [Physcomitrella patens]	1054	1	337	647.892	1670	0	314	337	93	320	337	95	1
unigene_05583	234	1	196	XP_001767691.1	168030360	predicted protein	[Physcomitrella patens]	predicted protein [Physcomitrella patens]	338	1	196	388.267	996	1.04004e-133	183	196	93	185	196	94	1
unigene_05598	297	1	250	XP_001771872.1	168038769	predicted protein	[Physcomitrella patens]	predicted protein [Physcomitrella patens]	456	51	296	272.322	695	1.88003e-85	145	256	57	177	256	69	1
unigene_05604	148	1	148	XP_001753315.1	168001224	predicted protein	[Physcomitrella patens]	predicted protein [Physcomitrella patens]	521	1	148	268.47	685	9.60339e-86	126	148	85	136	148	92	1
unigene_05629	81	1	81	CDY70361.1	674857252	BnaAnng33460D, partial	[Brassica napus]	BnaAnng33460D, partial [Brassica napus]	105	16	96	162.54	410	1.25786e-50	80	81	99	80	81	99	1
unigene_05637	153	1	41	XP_001753750.1	168002096	predicted protein	[Physcomitrella patens]	predicted protein [Physcomitrella patens]	245	1	41	71.633	174	1.82647e-12	31	41	76	35	41	85	1
unigene_05642	372	1	369	XP_001761144.1	168017217	predicted protein	[Physcomitrella patens]	predicted protein [Physcomitrella patens]	375	1	368	601.668	1550	0	293	369	79	320	369	87	1
unigene_05647	110	1	74	WP_006023613.1	492889533	MULTISPECIES: hypothetical protein	[Alphaproteobacteria]	MULTISPECIES: hypothetical protein [Alphaproteobacteria]	276	140	213	154.836	390	7.11878e-45	74	74	100	74	74	100	1
unigene_05656	833	1	831	XP_001763492.1	168021927	predicted protein	[Physcomitrella patens]	predicted protein [Physcomitrella patens]	909	1	831	1591.63	4120	0	757	831	91	786	831	95	1
unigene_05657	138	1	138	XP_001766981.1	168028933	predicted protein	[Physcomitrella patens]	predicted protein [Physcomitrella patens]	494	1	137	219.164	557	4.40726e-67	107	138	78	116	138	84	1
unigene_05661	174	1	174	XP_001760897.1	168016721	predicted protein	[Physcomitrella patens]	predicted protein [Physcomitrella patens]	485	235	404	244.202	622	3.64804e-76	125	176	71	140	176	80	1
unigene_05673	108	1	93	AFZ39153.1	428233313	hemerythrin class glutathione S-transferase	[Physcomitrella patens]	hemerythrin class glutathione S-transferase [Physcomitrella patens]	530	1	100	132.109	331	3.25011e-34	70	100	70	71	100	71	1
unigene_05674	79	1	79	KIP03661.1	754370896	hypothetical protein PHLGIDRAFT_77256	[Phlebiopsis gigantea 11061_1 CR5-6]	hypothetical protein PHLGIDRAFT_77256 [Phlebiopsis gigantea 11061_1 CR5-6]	499	399	478	68.5514	166	6.81153e-12	35	80	44	48	80	60	1
unigene_05682	77	1	58	XP_001766814.1	168028597	predicted protein	[Physcomitrella patens]	predicted protein [Physcomitrella patens]	587	470	528	119.013	297	9.48004e-30	55	59	93	57	59	97	1
unigene_05690	301	1	301	XP_001759805.1	168014531	predicted protein	[Physcomitrella patens]	predicted protein [Physcomitrella patens]	303	1	303	534.258	1375	0	261	303	86	278	303	92	1
unigene_05692	120	1	120	WP_012864874.1	502628205	nitrate/sulfite reductase	[Veillonella parvula]	nitrate/sulfite reductase [Veillonella parvula]	517	248	367	244.588	623	6.0873e-77	119	120	99	120	120	100	1
unigene_05697	70	1	31	XP_001767136.1	168029244	ferric reductase-like transmembrane component	[Physcomitrella patens]	ferric reductase-like transmembrane component [Physcomitrella patens]	760	317	347	55.8398	133	1.13921e-07	26	31	84	29	31	94	1
unigene_05699	289	1	105	XP_001765589.1	168026137	predicted protein	[Physcomitrella patens]	predicted protein [Physcomitrella patens]	431	1	106	174.481	441	3.84329e-48	80	106	75	95	106	90	1
unigene_05711	95	1	24	XP_001784614.1	168065346	predicted protein	[Physcomitrella patens]	predicted protein [Physcomitrella patens]	1510	800	823	55.0694	131	5.98379e-07	23	24	96	24	24	100	1
unigene_05719	67	1	36	XP_001775820.1	168046719	predicted protein	[Physcomitrella patens]	predicted protein [Physcomitrella patens]	229	152	187	82.0333	201	7.75535e-18	35	36	97	35	36	97	1
unigene_05720	323	1	323	XP_001767901.1	168030782	predicted protein	[Physcomitrella patens]	predicted protein [Physcomitrella patens]	489	132	453	512.301	1318	6.31048e-179	246	323	76	270	323	84	1
unigene_05721	78	1	56	XP_001764342.1	168023633	predicted protein	[Physcomitrella patens]	predicted protein [Physcomitrella patens]	710	134	189	64.6994	156	1.35848e-10	33	56	59	37	56	66	1
unigene_05733	380	1	380	XP_001770437.1	168035881	predicted protein	[Physcomitrella patens]	predicted protein [Physcomitrella patens]	1107	726	1107	536.184	1380	3.92902e-179	282	386	73	322	386	83	1
unigene_05737	254	1	254	XP_001757146.1	168008904	predicted protein	[Physcomitrella patens]	predicted protein [Physcomitrella patens]	527	221	474	355.525	911	7.82686e-118	169	254	67	206	254	81	1
unigene_05746	53	1	40	XP_001785281.1	168066720	predicted protein	[Physcomitrella patens]	predicted protein [Physcomitrella patens]	638	177	216	73.1738	178	4.57357e-14	34	40	85	37	40	93	1
unigene_05751	206	1	206	XP_001767842.1	168030663	predicted protein	[Physcomitrella patens]	predicted protein [Physcomitrella patens]	321	110	315	426.017	1094	1.95441e-149	202	206	98	203	206	99	1
unigene_05763	683	1	683	XP_001781780.1	168059581	predicted protein	[Physcomitrella patens]	predicted protein [Physcomitrella patens]	734	52	734	1365.9	3534	0	656	683	96	671	683	98	1
unigene_05778	185	1	175	XP_001759250.1	168013122	predicted protein	[Physcomitrella patens]	predicted protein [Physcomitrella patens]	340	1	169	180.259	456	1.01372e-52	116	175	66	126	175	72	1
unigene_05793	240	1	215	XP_001775428.1	168045929	predicted protein	[Physcomitrella patens]	predicted protein [Physcomitrella patens]	351	53	279	198.749	504	4.91269e-59	116	229	51	140	229	61	1
unigene_05794	214	1	205	XP_001757207.1	168009026	predicted protein	[Physcomitrella patens]	predicted protein [Physcomitrella patens]	1452	1235	1440	171.4	433	1.13688e-45	97	210	46	135	210	64	1
unigene_05801	777	1	772	XP_001771383.1	168037785	predicted protein	[Physcomitrella patens]	predicted protein [Physcomitrella patens]	787	1	771	1247.26	3226	0	610	772	79	646	772	84	1
unigene_05809	184	1	184	XP_001752032.1	167998652	predicted protein	[Physcomitrella patens]	predicted protein [Physcomitrella patens]	257	72	257	209.92	533	1.78594e-65	115	188	61	126	188	67	1
unigene_05817	51	1	51	WP_013399253.1	503164592	3-isopropylmalate dehydratase large subunit	[Rothia dentocariosa]	3-isopropylmalate dehydratase large subunit [Rothia dentocariosa]	516	1	51	111.694	278	7.40053e-28	51	51	100	51	51	100	1
unigene_05820	62	1	41	ADB23406.1	283484353	chloroplast Hsp70-2	[Physcomitrella patens]	chloroplast Hsp70-2 [Physcomitrella patens]	707	455	495	81.2629	199	1.05208e-16	39	41	95	40	41	98	1
unigene_05831	385	1	385	XP_001774009.1	168043070	predicted protein	[Physcomitrella patens]	predicted protein [Physcomitrella patens]	583	200	583	650.973	1678	0	331	385	86	348	385	90	1
unigene_05834	118	1	118	XP_001751663.1	167997913	predicted protein	[Physcomitrella patens]	predicted protein [Physcomitrella patens]	546	429	546	222.631	566	3.11885e-68	103	118	87	110	118	93	1
unigene_05835	110	1	50	XP_002991654.1	302819971	hypothetical protein SELMODRAFT_429956	[Selaginella moellendorffii]	hypothetical protein SELMODRAFT_429956 [Selaginella moellendorffii]	358	205	255	75.8702	185	3.43843e-14	36	51	71	43	51	84	1
unigene_05846	245	1	216	XP_001772218.1	168039465	predicted protein	[Physcomitrella patens]	predicted protein [Physcomitrella patens]	419	206	403	269.24	687	1.4931e-85	146	216	68	171	216	79	1
unigene_05854	106	1	106	XP_001754549.1	168003698	predicted protein	[Physcomitrella patens]	predicted protein [Physcomitrella patens]	860	755	860	224.172	570	7.35036e-67	106	106	100	106	106	100	1
unigene_05855	157	1	83	GAQ86241.1	971511960	calmodulin-binding protein-like protein	[Klebsormidium flaccidum]	calmodulin-binding protein-like protein [Klebsormidium flaccidum]	384	228	310	93.5893	231	8.87982e-20	43	83	52	54	83	65	1
unigene_05861	994	1	994	XP_001764398.1	168023746	CLL4A clavata1-like receptor S/T protein kinase protein	[Physcomitrella patens]	CLL4A clavata1-like receptor S/T protein kinase protein [Physcomitrella patens]	1247	208	1164	1123.23	2904	0	587	996	59	714	996	72	1
unigene_05889	49	1	46	XP_001765005.1	168024964	predicted protein	[Physcomitrella patens]	predicted protein [Physcomitrella patens]	634	349	394	90.8929	224	2.51602e-20	44	46	96	44	46	96	1
unigene_05897	705	1	702	XP_001751763.1	167998114	cryptochrome 1a	[Physcomitrella patens]	cryptochrome 1a [Physcomitrella patens]	727	1	700	1206.05	3119	0	587	704	83	627	704	89	1
unigene_05904	218	1	217	YP_009109489.1	722491701	ribosomal protein S3 (chloroplast)	[Sanionia uncinata]	ribosomal protein S3 (chloroplast) [Sanionia uncinata]	218	1	217	434.491	1116	3.35029e-154	210	217	97	216	217	100	1
unigene_05910	734	1	734	XP_001761262.1	168017453	ATP-binding cassette transporter, subfamily F, member 1 protein PpABCF1	[Physcomitrella patens]	ATP-binding cassette transporter, subfamily F, member 1 protein PpABCF1 [Physcomitrella patens]	726	1	726	1267.68	3279	0	622	734	85	652	734	89	1
unigene_05930	169	1	168	XP_001755866.1	168006338	predicted protein	[Physcomitrella patens]	predicted protein [Physcomitrella patens]	2132	1083	1250	282.722	722	2.35408e-85	143	168	85	148	168	88	1
unigene_05932	574	1	570	XP_001762580.1	168020097	predicted protein	[Physcomitrella patens]	predicted protein [Physcomitrella patens]	585	16	543	501.516	1290	3.17081e-169	302	580	52	357	580	62	1
unigene_05936	173	1	173	XP_001758049.1	168010714	predicted protein	[Physcomitrella patens]	predicted protein [Physcomitrella patens]	291	1	172	259.61	662	1.22597e-84	127	173	73	142	173	82	1
unigene_05940	83	1	76	AEU08416.1	358357152	pentatricopeptide repeat protein	[Orthodontium lineare]	pentatricopeptide repeat protein [Orthodontium lineare]	152	77	152	151.369	381	1.82562e-45	71	76	93	74	76	97	1
unigene_05948	55	1	34	XP_001754472.1	168003543	26S proteasome regulatory complex, ATPase RPT4	[Physcomitrella patens]	26S proteasome regulatory complex, ATPase RPT4 [Physcomitrella patens]	392	302	335	73.559	179	3.27668e-14	34	34	100	34	34	100	1
unigene_05959	106	1	72	XP_001768622.1	168032230	predicted protein	[Physcomitrella patens]	predicted protein [Physcomitrella patens]	249	79	147	98.2117	243	3.29942e-23	53	72	74	59	72	82	1
unigene_05963	52	1	52	XP_001764007.1	168022961	predicted protein	[Physcomitrella patens]	predicted protein [Physcomitrella patens]	380	22	73	109.768	273	1.49192e-27	50	52	96	52	52	100	1
unigene_05965	147	1	146	XP_001762906.1	168020751	predicted protein	[Physcomitrella patens]	predicted protein [Physcomitrella patens]	296	52	197	228.794	582	5.49812e-73	116	146	79	123	146	84	1
unigene_05979	377	1	366	XP_001774821.1	168044706	predicted protein	[Physcomitrella patens]	predicted protein [Physcomitrella patens]	619	240	605	677.167	1746	0	314	366	86	344	366	94	1
unigene_05981	586	1	568	AAS47584.1	44662987	chloroplast Toc64-1	[Physcomitrella patens]	chloroplast Toc64-1 [Physcomitrella patens]	592	1	568	850.892	2197	0	415	569	73	462	569	81	1
unigene_05986	137	1	125	XP_001774975.1	168045016	predicted protein	[Physcomitrella patens]	predicted protein [Physcomitrella patens]	354	59	183	221.861	564	1.17395e-69	110	125	88	115	125	92	1
unigene_05989	84	1	53	XP_001756277.1	168007162	predicted protein	[Physcomitrella patens]	predicted protein [Physcomitrella patens]	397	14	66	117.472	293	8.12047e-30	50	53	94	52	53	98	1
unigene_05992	308	1	306	XP_001754114.1	168002826	predicted protein	[Physcomitrella patens]	predicted protein [Physcomitrella patens]	538	230	538	475.707	1223	5.24017e-164	230	309	74	259	309	84	1
unigene_06002	564	1	564	XP_001784458.1	168065028	predicted protein	[Physcomitrella patens]	predicted protein [Physcomitrella patens]	530	1	528	676.011	1743	0	354	574	62	405	574	71	1
unigene_06010	97	1	97	WP_006147858.1	493124062	tyrosine recombinase XerD	[Streptococcus infantis]	tyrosine recombinase XerD [Streptococcus infantis]	244	1	97	195.667	496	1.46548e-61	97	97	100	97	97	100	1
unigene_06011	174	1	174	XP_001775706.1	168046489	predicted protein	[Physcomitrella patens]	predicted protein [Physcomitrella patens]	425	131	299	283.493	724	2.60164e-92	138	174	79	154	174	89	1
unigene_06016	52	1	39	XP_001773413.1	168041870	predicted protein	[Physcomitrella patens]	predicted protein [Physcomitrella patens]	287	6	44	70.4774	171	2.57764e-13	33	39	85	35	39	90	1
unigene_06025	620	1	620	XP_001785468.1	168067110	predicted protein	[Physcomitrella patens]	predicted protein [Physcomitrella patens]	869	250	869	1096.65	2835	0	532	620	86	546	620	88	1
unigene_06026	367	1	367	XP_001770987.1	168036988	SNF2 family DNA-dependent ATPase	[Physcomitrella patens]	SNF2 family DNA-dependent ATPase [Physcomitrella patens]	1385	1020	1385	584.334	1505	0	285	367	78	312	367	85	1
unigene_06032	247	1	220	XP_001777330.1	168049761	R-SNARE, VAMP72-family	[Physcomitrella patens]	R-SNARE, VAMP72-family [Physcomitrella patens]	222	1	220	414.075	1063	1.54651e-145	200	220	91	203	220	92	1
unigene_06042	137	1	137	XP_001777591.1	168050287	predicted protein	[Physcomitrella patens]	predicted protein [Physcomitrella patens]	140	1	140	149.828	377	4.37237e-44	97	141	69	110	141	78	1
unigene_06043	319	1	273	XP_001781951.1	168059927	predicted protein	[Physcomitrella patens]	predicted protein [Physcomitrella patens]	349	1	280	446.817	1148	2.8048e-155	222	280	79	243	280	87	1
unigene_06044	56	1	37	XP_001762169.1	168019273	predicted protein	[Physcomitrella patens]	predicted protein [Physcomitrella patens]	194	147	183	60.077	144	7.38679e-10	27	37	73	32	37	86	1
unigene_06050	264	1	262	XP_001784046.1	168064187	VAMP-like protein	[Physcomitrella patens]	VAMP-like protein [Physcomitrella patens]	265	1	265	292.352	747	1.74249e-96	158	275	57	186	275	68	1
unigene_06052	64	1	29	XP_001775443.1	168045959	predicted protein	[Physcomitrella patens]	predicted protein [Physcomitrella patens]	661	428	456	68.9366	167	2.76321e-12	28	29	97	29	29	100	1
unigene_06056	205	1	205	XP_001761817.1	168018567	predicted protein	[Physcomitrella patens]	predicted protein [Physcomitrella patens]	205	1	205	339.732	870	5.04379e-117	157	205	77	180	205	88	1
unigene_06062	489	1	489	XP_001753121.1	168000835	predicted protein	[Physcomitrella patens]	predicted protein [Physcomitrella patens]	581	87	581	487.649	1254	4.76374e-165	261	497	53	305	497	61	1
unigene_06065	52	1	38	XP_001762698.1	168020334	predicted protein	[Physcomitrella patens]	predicted protein [Physcomitrella patens]	571	367	404	76.2554	186	3.3997e-15	34	38	89	37	38	97	1
unigene_06068	182	1	182	XP_001776621.1	168048332	predicted protein	[Physcomitrella patens]	predicted protein [Physcomitrella patens]	703	488	669	275.789	704	4.55857e-86	130	182	71	153	182	84	1
unigene_06069	80	1	79	XP_001765546.1	168026051	transcription elongation factor SPT4	[Physcomitrella patens]	transcription elongation factor SPT4 [Physcomitrella patens]	113	1	79	160.229	404	1.16545e-49	73	79	92	77	79	97	1
unigene_06073	135	1	129	XP_001760671.1	168016268	predicted protein	[Physcomitrella patens]	predicted protein [Physcomitrella patens]	543	386	514	147.517	371	2.24611e-39	69	129	53	95	129	74	1
unigene_06081	646	1	523	XP_001771912.1	168038849	predicted protein	[Physcomitrella patens]	predicted protein [Physcomitrella patens]	616	106	588	741.495	1913	0	364	524	69	407	524	78	1
unigene_06088	1059	1	1045	XP_001752135.1	167998859	condensin complex component SMC4	[Physcomitrella patens]	condensin complex component SMC4 [Physcomitrella patens]	1283	1	1045	1600.1	4142	0	810	1045	78	889	1045	85	1
unigene_06091	66	1	60	XP_001758129.1	168010875	predicted protein	[Physcomitrella patens]	predicted protein [Physcomitrella patens]	321	154	213	98.5969	244	1.54068e-23	49	60	82	53	60	88	1
unigene_06096	428	1	405	XP_001758929.1	168012478	predicted protein	[Physcomitrella patens]	predicted protein [Physcomitrella patens]	418	1	406	325.865	834	5.49338e-105	195	413	47	226	413	55	1
unigene_06099	86	1	86	ERS28559.1	550728721	hypothetical protein HMPREF1299_01750	[Propionibacterium sp. KPL2003]	hypothetical protein HMPREF1299_01750 [Propionibacterium sp. KPL2003]	270	71	156	153.295	386	1.1481e-44	78	86	91	78	86	91	1
unigene_06102	73	1	43	XP_001775756.1	168046590	predicted protein	[Physcomitrella patens]	predicted protein [Physcomitrella patens]	937	767	809	74.3294	181	5.18387e-14	35	43	81	37	43	86	1
unigene_06109	202	1	202	XP_001768350.1	168031683	predicted protein	[Physcomitrella patens]	predicted protein [Physcomitrella patens]	263	68	262	143.665	361	3.66145e-39	97	205	47	124	205	60	1
unigene_06110	521	1	511	XP_013603744.1	922417279	PREDICTED: plant intracellular Ras-group-related LRR protein 4-like	[Brassica oleracea var. oleracea]	PREDICTED: plant intracellular Ras-group-related LRR protein 4-like [Brassica oleracea var. oleracea]	544	6	544	261.151	666	4.41197e-77	182	565	32	276	565	49	1
unigene_06125	77	1	56	XP_001766207.1	168027379	predicted protein	[Physcomitrella patens]	predicted protein [Physcomitrella patens]	1846	469	527	76.2554	186	1.2534e-14	39	59	66	45	59	76	1
unigene_06132	136	1	132	XP_001771831.1	168038686	predicted protein	[Physcomitrella patens]	predicted protein [Physcomitrella patens]	218	80	211	221.476	563	2.33643e-71	100	132	76	117	132	89	1
unigene_06138	108	1	46	XP_001784388.1	168064885	predicted protein	[Physcomitrella patens]	predicted protein [Physcomitrella patens]	856	641	686	86.6557	213	8.51024e-18	39	46	85	44	46	96	1
unigene_06144	63	1	63	WP_032530504.1	695332600	MULTISPECIES: hypothetical protein	[Bacteria]	MULTISPECIES: hypothetical protein [Bacteria]	64	3	64	84.3445	207	1.92788e-20	42	63	67	48	63	76	1
unigene_06149	427	1	427	XP_001763775.1	168022495	ERL2a AtERECTA-like receptor S/T protein kinase protein	[Physcomitrella patens]	ERL2a AtERECTA-like receptor S/T protein kinase protein [Physcomitrella patens]	948	351	767	632.869	1631	0	314	428	73	349	428	82	1
unigene_06150	231	1	231	XP_001757885.1	168010386	predicted protein	[Physcomitrella patens]	predicted protein [Physcomitrella patens]	231	1	231	356.681	914	5.95655e-123	177	231	77	190	231	82	1
unigene_06153	187	1	186	XP_001767388.1	168029751	predicted protein	[Physcomitrella patens]	predicted protein [Physcomitrella patens]	454	242	444	276.174	705	8.67693e-89	140	203	69	160	203	79	1
unigene_06172	101	1	101	XP_001767521.1	168030018	predicted protein	[Physcomitrella patens]	predicted protein [Physcomitrella patens]	472	352	472	160.999	406	1.66588e-45	86	121	71	92	121	76	1
unigene_06177	168	1	147	XP_004236211.1	460380941	PREDICTED: iron-sulfur cluster assembly protein 1-like	[Solanum lycopersicum]	PREDICTED: iron-sulfur cluster assembly protein 1-like [Solanum lycopersicum]	166	1	146	240.736	613	3.46222e-79	116	149	78	126	149	85	1
unigene_06191	137	1	116	XP_001751680.1	167997948	predicted protein	[Physcomitrella patens]	predicted protein [Physcomitrella patens]	610	483	600	148.673	374	1.53321e-39	78	120	65	93	120	78	1
unigene_06194	130	1	130	XP_001763837.1	168022620	predicted protein	[Physcomitrella patens]	predicted protein [Physcomitrella patens]	678	1	130	250.366	638	1.68486e-77	119	130	92	125	130	96	1
unigene_06197	220	1	161	XP_001760401.1	168015726	predicted protein	[Physcomitrella patens]	predicted protein [Physcomitrella patens]	161	1	161	294.278	752	1.96674e-99	135	161	84	143	161	89	1
unigene_06198	70	1	48	XP_001773138.1	168041317	predicted protein	[Physcomitrella patens]	predicted protein [Physcomitrella patens]	556	338	385	75.8702	185	1.10678e-14	34	48	71	35	48	73	1
unigene_06203	177	1	159	XP_001771533.1	168038086	predicted protein	[Physcomitrella patens]	predicted protein [Physcomitrella patens]	684	308	466	291.197	744	2.7839e-92	136	159	86	151	159	95	1
unigene_06206	408	1	306	XP_001777764.1	168050636	predicted protein	[Physcomitrella patens]	predicted protein [Physcomitrella patens]	920	233	537	275.404	703	9.30255e-81	144	314	46	197	314	63	1
unigene_06220	443	1	181	XP_001784281.1	168064666	predicted protein	[Physcomitrella patens]	predicted protein [Physcomitrella patens]	364	4	184	298.901	764	6.67481e-95	149	181	82	157	181	87	1
unigene_06221	360	1	354	XP_001758875.1	168012370	predicted protein	[Physcomitrella patens]	predicted protein [Physcomitrella patens]	440	1	380	201.06	510	3.49792e-57	158	392	40	194	392	49	1
unigene_06230	92	1	49	XP_001759013.1	168012647	predicted protein	[Physcomitrella patens]	predicted protein [Physcomitrella patens]	169	9	57	96.2857	238	1.98629e-23	42	49	86	47	49	96	1
unigene_06240	518	1	304	XP_001768190.1	168031362	predicted protein	[Physcomitrella patens]	predicted protein [Physcomitrella patens]	275	1	275	408.683	1049	3.68122e-138	204	307	66	236	307	77	1
unigene_06242	126	1	126	XP_001766814.1	168028597	predicted protein	[Physcomitrella patens]	predicted protein [Physcomitrella patens]	587	461	587	213.001	541	5.25159e-64	108	127	85	118	127	93	1
unigene_06246	87	1	50	XP_001762999.1	168020938	predicted protein	[Physcomitrella patens]	predicted protein [Physcomitrella patens]	1016	517	566	107.842	268	1.27693e-25	48	50	96	49	50	98	1
unigene_06248	261	1	261	XP_001754475.1	168003549	predicted protein	[Physcomitrella patens]	predicted protein [Physcomitrella patens]	255	1	255	361.303	926	6.33247e-124	174	261	67	203	261	78	1
unigene_06256	100	1	100	WP_009642884.1	497328671	heat-shock protein Hsp70	[Capnocytophaga sp. CM59]	heat-shock protein Hsp70 [Capnocytophaga sp. CM59]	1444	411	510	203.371	516	7.6321e-59	98	100	98	99	100	99	1
unigene_06258	68	1	67	ABK21006.1	116778808	unknown	[Picea sitchensis]	unknown [Picea sitchensis]	68	1	67	80.4925	197	9.49217e-19	41	67	61	48	67	72	1
unigene_06259	703	1	703	XP_001775099.1	168045266	predicted protein	[Physcomitrella patens]	predicted protein [Physcomitrella patens]	804	100	804	1038.1	2683	0	483	706	68	587	706	83	1
unigene_06260	56	1	40	XP_001775037.1	168045141	predicted protein	[Physcomitrella patens]	predicted protein [Physcomitrella patens]	264	153	192	77.0258	188	8.46129e-16	37	40	93	39	40	98	1
unigene_06273	100	1	37	XP_001773824.1	168042697	predicted protein	[Physcomitrella patens]	predicted protein [Physcomitrella patens]	332	220	256	71.633	174	6.88985e-13	36	37	97	36	37	97	1
unigene_06283	239	1	237	XP_001767102.1	168029176	MIKC MADS-domain protein PPMA10	[Physcomitrella patens]	MIKC MADS-domain protein PPMA10 [Physcomitrella patens]	422	197	416	229.95	585	2.64053e-70	137	243	56	146	243	60	1
unigene_06284	547	1	529	XP_001754710.1	168004020	predicted protein	[Physcomitrella patens]	predicted protein [Physcomitrella patens]	843	319	834	352.058	902	1.859e-108	248	548	45	296	548	54	1
unigene_06288	511	1	511	XP_001758245.1	168011107	predicted protein	[Physcomitrella patens]	predicted protein [Physcomitrella patens]	517	1	513	819.691	2116	0	391	513	76	428	513	83	1
unigene_06290	150	1	88	XP_001768182.1	168031346	predicted protein	[Physcomitrella patens]	predicted protein [Physcomitrella patens]	518	423	518	125.176	313	5.17343e-31	60	96	63	72	96	75	1
unigene_06293	106	1	99	ACE80755.1	190612755	pentatricopeptide repeat protein, partial	[Nardia scalaris]	pentatricopeptide repeat protein, partial [Nardia scalaris]	152	54	152	176.022	445	8.61912e-55	84	99	85	91	99	92	1
unigene_06298	161	1	152	XP_001758411.1	168011440	predicted protein	[Physcomitrella patens]	predicted protein [Physcomitrella patens]	243	1	153	223.787	569	1.69408e-71	116	154	75	122	154	79	1
unigene_06299	631	1	614	XP_001758634.1	168011887	predicted protein	[Physcomitrella patens]	predicted protein [Physcomitrella patens]	583	1	576	751.125	1938	0	403	621	65	474	621	76	1
unigene_06304	113	1	113	XP_001762244.1	168019423	predicted protein	[Physcomitrella patens]	predicted protein [Physcomitrella patens]	364	226	338	190.274	482	1.4497e-57	87	113	77	100	113	88	1
unigene_06307	148	1	138	XP_001756435.1	168007478	predicted protein	[Physcomitrella patens]	predicted protein [Physcomitrella patens]	1897	872	1009	194.897	494	4.27805e-55	98	138	71	110	138	80	1
unigene_06321	90	1	61	XP_001781863.1	168059749	predicted protein	[Physcomitrella patens]	predicted protein [Physcomitrella patens]	799	319	379	117.857	294	4.85084e-29	59	61	97	59	61	97	1
unigene_06335	93	1	31	XP_001780516.1	168057023	predicted protein	[Physcomitrella patens]	predicted protein [Physcomitrella patens]	199	80	110	66.6254	161	9.78501e-12	31	31	100	31	31	100	1
unigene_06341	268	1	268	XP_001775456.1	168045985	predicted protein	[Physcomitrella patens]	predicted protein [Physcomitrella patens]	559	277	559	317.775	813	1.67008e-102	181	288	63	195	288	68	1
unigene_06342	138	1	35	XP_003570579.1	357137986	PREDICTED: phenylalanine--tRNA ligase alpha subunit, cytoplasmic	[Brachypodium distachyon]	PREDICTED: phenylalanine--tRNA ligase alpha subunit, cytoplasmic [Brachypodium distachyon]	498	308	342	75.0998	183	2.70926e-13	33	35	94	34	35	97	1
unigene_06348	115	1	115	XP_001776313.1	168047712	predicted protein	[Physcomitrella patens]	predicted protein [Physcomitrella patens]	383	269	383	212.231	539	7.19975e-66	102	115	89	109	115	95	1
unigene_06351	70	1	52	XP_001755052.1	168004706	predicted protein	[Physcomitrella patens]	predicted protein [Physcomitrella patens]	448	68	119	94.7449	234	2.13476e-21	43	52	83	48	52	92	1
unigene_06368	80	1	80	WP_032819115.1	696239460	glutamate synthase	[Gardnerella vaginalis]	glutamate synthase [Gardnerella vaginalis]	502	184	263	162.925	411	2.28035e-46	79	80	99	79	80	99	1
unigene_06374	542	1	541	XP_002974977.1	302786412	hypothetical protein SELMODRAFT_442699	[Selaginella moellendorffii]	hypothetical protein SELMODRAFT_442699 [Selaginella moellendorffii]	507	1	507	462.611	1189	1.8057e-155	261	547	48	349	547	64	1
unigene_06386	289	1	269	XP_001759058.1	168012737	predicted protein	[Physcomitrella patens]	predicted protein [Physcomitrella patens]	461	242	450	311.612	797	6.45483e-101	159	269	59	178	269	66	1
unigene_06389	174	1	174	XP_001765907.1	168026776	predicted protein	[Physcomitrella patens]	predicted protein [Physcomitrella patens]	174	1	174	280.796	717	9.66333e-95	134	174	77	143	174	82	1
unigene_06391	76	1	76	GAE68033.1	574138389	NAD-dependent malic enzyme	[Propionibacterium acnes JCM 18909]	NAD-dependent malic enzyme [Propionibacterium acnes JCM 18909]	168	3	78	148.673	374	2.41165e-44	70	76	92	76	76	100	1
unigene_06411	575	1	575	XP_001759714.1	168014348	predicted protein	[Physcomitrella patens]	predicted protein [Physcomitrella patens]	676	111	676	961.829	2485	0	470	575	82	509	575	89	1
unigene_06419	152	1	152	XP_001776621.1	168048332	predicted protein	[Physcomitrella patens]	predicted protein [Physcomitrella patens]	703	3	154	201.83	512	1.57867e-58	93	152	61	118	152	78	1
unigene_06430	184	1	52	XP_001763605.1	168022154	predicted protein	[Physcomitrella patens]	predicted protein [Physcomitrella patens]	206	135	186	112.849	281	4.0088e-28	51	52	98	51	52	98	1
unigene_06435	117	1	114	XP_001763006.1	168020952	predicted protein	[Physcomitrella patens]	predicted protein [Physcomitrella patens]	293	100	237	65.0846	157	2.56685e-10	52	141	37	66	141	47	1
unigene_06436	856	1	601	XP_001761225.1	168017379	predicted protein	[Physcomitrella patens]	predicted protein [Physcomitrella patens]	619	1	605	1081.24	2795	0	513	606	85	551	606	91	1
unigene_06444	232	1	232	XP_001758701.1	168012021	SNF2 family DNA-dependent ATPase	[Physcomitrella patens]	SNF2 family DNA-dependent ATPase [Physcomitrella patens]	1220	383	614	411.764	1057	8.47809e-133	204	232	88	208	232	90	1
unigene_06447	103	1	96	XP_001763549.1	168022041	predicted protein	[Physcomitrella patens]	predicted protein [Physcomitrella patens]	235	31	112	93.2041	230	1.93433e-21	52	96	54	64	96	67	1
unigene_06452	251	1	251	XP_001777130.1	168049357	predicted protein	[Physcomitrella patens]	predicted protein [Physcomitrella patens]	348	1	258	382.104	980	7.86092e-131	191	258	74	204	258	79	1
unigene_06465	124	1	121	XP_001772572.1	168040178	predicted protein	[Physcomitrella patens]	predicted protein [Physcomitrella patens]	133	1	129	92.0485	227	9.68453e-22	58	130	45	68	130	52	1
unigene_06467	443	1	430	XP_001777263.1	168049626	predicted protein	[Physcomitrella patens]	predicted protein [Physcomitrella patens]	443	1	430	873.618	2256	0	415	430	97	416	430	97	1
unigene_06469	124	1	124	XP_001755866.1	168006338	predicted protein	[Physcomitrella patens]	predicted protein [Physcomitrella patens]	2132	802	927	149.828	377	1.19971e-39	80	126	63	85	126	67	1
unigene_06471	353	1	352	XP_001786203.1	168068776	predicted protein	[Physcomitrella patens]	predicted protein [Physcomitrella patens]	421	68	421	423.705	1088	1.96806e-144	234	355	66	262	355	74	1
unigene_06480	257	1	256	XP_001753983.1	168002563	predicted protein	[Physcomitrella patens]	predicted protein [Physcomitrella patens]	465	217	464	368.237	944	1.24491e-123	189	256	74	200	256	78	1
unigene_06484	355	1	185	XP_001760205.1	168015333	predicted protein	[Physcomitrella patens]	predicted protein [Physcomitrella patens]	569	294	478	273.478	698	1.04669e-83	132	185	71	154	185	83	1
unigene_06500	101	1	52	XP_001782025.1	168060077	predicted protein	[Physcomitrella patens]	predicted protein [Physcomitrella patens]	238	45	96	97.8265	242	3.20848e-23	42	52	81	48	52	92	1
unigene_06509	103	1	98	XP_001776621.1	168048332	predicted protein	[Physcomitrella patens]	predicted protein [Physcomitrella patens]	703	125	223	137.502	345	8.86102e-36	68	99	69	78	99	79	1
unigene_06514	93	1	93	XP_001756006.1	168006618	predicted protein	[Physcomitrella patens]	predicted protein [Physcomitrella patens]	493	401	493	133.265	334	4.57472e-35	62	93	67	72	93	77	1
unigene_06524	432	1	432	XP_001775995.1	168047071	predicted protein	[Physcomitrella patens]	predicted protein [Physcomitrella patens]	440	1	440	761.525	1965	0	374	440	85	398	440	90	1
unigene_06528	185	1	107	XP_001781724.1	168059468	predicted protein	[Physcomitrella patens]	predicted protein [Physcomitrella patens]	347	1	107	200.29	508	1.53337e-60	91	107	85	99	107	93	1
unigene_06545	80	1	80	YP_009109497.1	722491709	NADH dehydrogenase subunit 4 (chloroplast)	[Sanionia uncinata]	NADH dehydrogenase subunit 4 (chloroplast) [Sanionia uncinata]	499	4	83	163.696	413	8.99399e-47	75	80	94	79	80	99	1
unigene_06551	60	1	34	XP_001753890.1	168002377	protein arginine N-methyltransferase	[Physcomitrella patens]	protein arginine N-methyltransferase [Physcomitrella patens]	383	127	160	73.559	179	4.18401e-14	32	34	94	34	34	100	1
unigene_06554	1076	1	1063	XP_001766567.1	168028101	predicted protein	[Physcomitrella patens]	predicted protein [Physcomitrella patens]	2335	1088	2128	1654.8	4284	0	839	1085	77	893	1085	82	1
unigene_06558	416	1	416	XP_001754694.1	168003988	predicted protein	[Physcomitrella patens]	predicted protein [Physcomitrella patens]	414	1	414	519.62	1337	0	289	416	69	299	416	72	1
unigene_06561	58	1	46	XP_001765090.1	168025135	predicted protein	[Physcomitrella patens]	predicted protein [Physcomitrella patens]	366	162	207	61.2326	147	8.60597e-10	29	46	63	32	46	70	1
unigene_06564	58	1	45	XP_001765646.1	168026252	predicted protein	[Physcomitrella patens]	predicted protein [Physcomitrella patens]	738	269	313	85.5001	210	3.14211e-18	33	45	73	40	45	89	1
unigene_06568	119	1	119	XP_001761102.1	168017132	predicted protein	[Physcomitrella patens]	predicted protein [Physcomitrella patens]	115	1	115	210.69	535	8.22878e-69	102	119	86	109	119	92	1
unigene_06576	241	1	227	XP_001756673.1	168007955	predicted protein	[Physcomitrella patens]	predicted protein [Physcomitrella patens]	406	119	345	375.941	964	8.43877e-128	176	227	78	196	227	86	1
unigene_06589	69	1	67	XP_001769206.1	168033406	predicted protein	[Physcomitrella patens]	predicted protein [Physcomitrella patens]	1062	913	979	97.4413	241	3.26837e-22	46	67	69	52	67	78	1
unigene_06596	125	1	125	WP_007367195.1	494608949	topoisomerase	[Prevotella multiformis]	topoisomerase [Prevotella multiformis]	537	2	126	260.381	664	9.16394e-83	122	125	98	123	125	98	1
unigene_06607	1331	1	1330	XP_001759129.1	168012879	predicted protein	[Physcomitrella patens]	predicted protein [Physcomitrella patens]	1335	1	1334	1973.36	5111	0	987	1337	74	1073	1337	80	1
unigene_06626	73	1	31	XP_001760221.1	168015365	predicted protein	[Physcomitrella patens]	predicted protein [Physcomitrella patens]	355	157	187	63.929	154	1.73426e-10	27	31	87	30	31	97	1
unigene_06634	127	1	127	XP_001779113.1	168053377	predicted protein	[Physcomitrella patens]	predicted protein [Physcomitrella patens]	268	64	190	197.208	500	3.28769e-61	92	127	72	105	127	83	1
unigene_06643	519	1	519	XP_001766432.1	168027830	predicted protein	[Physcomitrella patens]	predicted protein [Physcomitrella patens]	520	1	520	973.385	2515	0	471	520	91	488	520	94	1
unigene_06675	107	1	106	XP_001763431.1	168021805	predicted protein	[Physcomitrella patens]	predicted protein [Physcomitrella patens]	106	1	106	199.134	505	1.1893e-64	94	106	89	98	106	92	1
unigene_06677	163	1	163	XP_001765371.1	168025699	predicted protein	[Physcomitrella patens]	predicted protein [Physcomitrella patens]	275	9	171	310.457	794	3.64376e-105	154	163	94	161	163	99	1
unigene_06683	312	1	312	XP_001759689.1	168014298	predicted protein	[Physcomitrella patens]	predicted protein [Physcomitrella patens]	803	409	720	339.347	869	1.91278e-107	191	314	61	207	314	66	1
unigene_06688	98	1	98	XP_001777838.1	168050785	predicted protein	[Physcomitrella patens]	predicted protein [Physcomitrella patens]	308	210	307	177.948	450	1.14545e-53	78	98	80	93	98	95	1
unigene_06692	66	1	48	XP_001751305.1	167997197	predicted protein	[Physcomitrella patens]	predicted protein [Physcomitrella patens]	508	374	422	60.8474	146	1.87693e-09	36	49	73	41	49	84	1
unigene_06700	260	1	260	XP_001769411.1	168033818	predicted protein	[Physcomitrella patens]	predicted protein [Physcomitrella patens]	260	1	260	501.901	1291	1.95819e-179	235	260	90	247	260	95	1
unigene_06708	70	1	50	XP_001775276.1	168045623	predicted protein	[Physcomitrella patens]	predicted protein [Physcomitrella patens]	671	40	89	72.7886	177	1.25078e-13	31	50	62	39	50	78	1
unigene_06711	84	1	84	WP_021628633.1	545387774	hypothetical protein	[Capnocytophaga sp. oral taxon 863]	hypothetical protein [Capnocytophaga sp. oral taxon 863]	680	229	312	163.696	413	1.29765e-45	78	84	93	80	84	95	1
unigene_06712	865	1	865	XP_008792887.1	672138271	PREDICTED: LOW QUALITY PROTEIN: uncharacterized protein LOC103709367	[Phoenix dactylifera]	PREDICTED: LOW QUALITY PROTEIN: uncharacterized protein LOC103709367 [Phoenix dactylifera]	1209	415	1197	947.192	2447	0	482	871	55	577	871	66	1
unigene_06715	103	1	83	XP_001777489.1	168050082	predicted protein	[Physcomitrella patens]	predicted protein [Physcomitrella patens]	492	410	492	165.622	418	3.94756e-47	69	83	83	76	83	92	1
unigene_06716	97	1	84	CEW66698.1	801041861	peptidase%2C M42 (glutamyl aminopeptidase) family	[Streptococcus pneumoniae]	peptidase%2C M42 (glutamyl aminopeptidase) family [Streptococcus pneumoniae]	164	27	110	180.644	457	1.40205e-56	84	84	100	84	84	100	1
unigene_06718	414	1	414	XP_001764400.1	168023750	predicted protein	[Physcomitrella patens]	predicted protein [Physcomitrella patens]	417	1	417	662.144	1707	0	318	417	76	358	417	86	1
unigene_06730	63	1	46	XP_001756692.1	168007993	predicted protein	[Physcomitrella patens]	predicted protein [Physcomitrella patens]	208	46	91	90.8929	224	1.81289e-21	40	46	87	46	46	100	1
unigene_06735	554	1	553	XP_001784134.1	168064367	predicted protein	[Physcomitrella patens]	predicted protein [Physcomitrella patens]	554	1	553	843.573	2178	0	413	553	75	456	553	82	1
unigene_06743	228	1	228	XP_001753075.1	168000743	predicted protein	[Physcomitrella patens]	predicted protein [Physcomitrella patens]	793	1	242	283.878	725	1.11495e-87	157	243	65	177	243	73	1
unigene_06745	54	1	29	XP_001773641.1	168042329	predicted protein	[Physcomitrella patens]	predicted protein [Physcomitrella patens]	309	198	226	58.5362	140	6.17673e-09	25	29	86	27	29	93	1
unigene_06748	263	1	262	XP_001761904.1	168018741	predicted protein	[Physcomitrella patens]	predicted protein [Physcomitrella patens]	328	66	328	398.282	1022	2.31162e-137	193	263	73	219	263	83	1
unigene_06751	89	1	89	XP_001754895.1	168004391	ATP-binding cassette transporter, subfamily G, member 17, group PDR protein PpABCG17	[Physcomitrella patens]	ATP-binding cassette transporter, subfamily G, member 17, group PDR protein PpABCG17 [Physcomitrella patens]	1398	1221	1309	169.859	429	2.43021e-47	82	89	92	87	89	98	1
unigene_06752	477	1	476	XP_001772254.1	168039538	predicted protein	[Physcomitrella patens]	predicted protein [Physcomitrella patens]	472	1	472	811.987	2096	0	384	478	80	414	478	87	1
unigene_06770	108	1	108	WP_004362025.1	490495849	sigma-54-dependent Fis family transcriptional regulator	[Prevotella nigrescens]	sigma-54-dependent Fis family transcriptional regulator [Prevotella nigrescens]	414	177	284	228.024	580	8.16933e-72	108	108	100	108	108	100	1
unigene_06775	208	1	208	XP_001785329.1	168066819	predicted protein	[Physcomitrella patens]	predicted protein [Physcomitrella patens]	341	117	317	202.216	513	5.77423e-61	130	210	62	149	210	71	1
unigene_06779	121	1	121	XP_001785551.1	168067283	Qb-SNARE, VTI1-family	[Physcomitrella patens]	Qb-SNARE, VTI1-family [Physcomitrella patens]	220	1	121	172.94	437	1.81906e-52	87	121	72	90	121	74	1
unigene_06781	78	1	78	XP_001778551.1	168052225	predicted protein	[Physcomitrella patens]	predicted protein [Physcomitrella patens]	1215	312	391	92.4337	228	2.78628e-20	46	80	57	57	80	71	1
unigene_06782	91	1	33	XP_001766030.1	168027023	predicted protein	[Physcomitrella patens]	predicted protein [Physcomitrella patens]	397	219	251	72.7886	177	2.86916e-13	32	33	97	33	33	100	1
unigene_06789	67	1	44	XP_001759820.1	168014561	predicted protein	[Physcomitrella patens]	predicted protein [Physcomitrella patens]	616	187	230	99.3673	246	6.11611e-23	42	44	95	43	44	98	1
unigene_06790	76	1	36	XP_001760990.1	168016908	predicted protein	[Physcomitrella patens]	predicted protein [Physcomitrella patens]	308	90	125	70.4774	171	6.8013e-13	32	36	89	33	36	92	1
unigene_06800	63	1	48	XP_001760043.1	168015008	predicted protein	[Physcomitrella patens]	predicted protein [Physcomitrella patens]	298	70	117	93.2041	230	1.24499e-21	46	48	96	46	48	96	1
unigene_06801	155	1	128	XP_001760899.1	168016725	predicted protein	[Physcomitrella patens]	predicted protein [Physcomitrella patens]	155	1	128	219.164	557	6.29013e-71	105	128	82	120	128	94	1
unigene_06802	295	1	294	XP_001783193.1	168062450	predicted protein	[Physcomitrella patens]	predicted protein [Physcomitrella patens]	425	124	425	359.377	921	5.53341e-120	193	302	64	215	302	71	1
unigene_06813	309	1	305	XP_001765401.1	168025759	predicted protein	[Physcomitrella patens]	predicted protein [Physcomitrella patens]	308	1	306	438.728	1127	7.42189e-153	214	307	70	245	307	80	1
unigene_06816	185	1	185	XP_001754560.1	168003720	predicted protein	[Physcomitrella patens]	predicted protein [Physcomitrella patens]	893	591	775	356.295	913	2.78749e-115	170	185	92	178	185	96	1
unigene_06824	59	1	34	XP_001781346.1	168058702	predicted protein	[Physcomitrella patens]	predicted protein [Physcomitrella patens]	424	10	43	66.2402	160	1.66251e-11	32	34	94	33	34	97	1
unigene_06825	142	1	141	XP_001778532.1	168052186	predicted protein	[Physcomitrella patens]	predicted protein [Physcomitrella patens]	480	339	480	275.789	704	4.01491e-89	125	142	88	136	142	96	1
unigene_06831	320	1	319	XP_001762261.1	168019457	predicted protein	[Physcomitrella patens]	predicted protein [Physcomitrella patens]	327	1	326	411.764	1057	1.01572e-141	224	326	69	245	326	75	1
unigene_06832	166	1	164	XP_001751293.1	167997173	predicted protein	[Physcomitrella patens]	predicted protein [Physcomitrella patens]	166	1	164	281.182	718	3.07491e-95	131	164	80	147	164	90	1
unigene_06836	243	1	243	XP_001753662.1	168001920	predicted protein	[Physcomitrella patens]	predicted protein [Physcomitrella patens]	623	381	623	496.123	1276	6.87911e-172	237	243	98	240	243	99	1
unigene_06845	82	1	42	XP_001780080.1	168056141	predicted protein	[Physcomitrella patens]	predicted protein [Physcomitrella patens]	288	181	222	82.0333	201	3.44306e-17	41	42	98	42	42	100	1
unigene_06850	51	1	30	XP_001778585.1	168052293	predicted protein	[Physcomitrella patens]	predicted protein [Physcomitrella patens]	317	142	171	65.855	159	1.34608e-11	30	30	100	30	30	100	1
unigene_06858	129	1	63	XP_001779113.1	168053377	predicted protein	[Physcomitrella patens]	predicted protein [Physcomitrella patens]	268	137	199	113.62	283	1.64941e-28	52	63	83	56	63	89	1
unigene_06866	81	1	49	XP_001770117.1	168035237	predicted protein	[Physcomitrella patens]	predicted protein [Physcomitrella patens]	841	53	101	70.4774	171	1.48692e-12	32	49	65	44	49	90	1
unigene_06869	121	1	117	XP_001757346.1	168009305	predicted protein	[Physcomitrella patens]	predicted protein [Physcomitrella patens]	580	1	116	206.838	525	8.52763e-62	100	117	85	104	117	89	1
unigene_06877	210	1	203	XP_001761261.1	168017451	predicted protein	[Physcomitrella patens]	predicted protein [Physcomitrella patens]	203	1	201	267.7	683	1.58599e-88	132	203	65	149	203	73	1
unigene_06881	270	1	270	XP_001754011.1	168002619	predicted protein	[Physcomitrella patens]	predicted protein [Physcomitrella patens]	326	56	325	417.157	1071	1.28675e-144	189	270	70	228	270	84	1
unigene_06901	128	1	113	XP_001754699.1	168003998	predicted protein	[Physcomitrella patens]	predicted protein [Physcomitrella patens]	451	220	332	184.111	466	4.10425e-54	88	113	78	94	113	83	1
unigene_06902	132	1	132	XP_001783621.1	168063321	predicted protein	[Physcomitrella patens]	predicted protein [Physcomitrella patens]	131	1	131	224.942	572	4.36346e-74	113	133	85	124	133	93	1
unigene_06911	117	1	117	WP_016419974.1	512456365	hypothetical protein	[Capnocytophaga granulosa]	hypothetical protein [Capnocytophaga granulosa]	309	118	234	241.506	615	2.95053e-78	114	117	97	117	117	100	1
unigene_06912	301	1	300	XP_001770629.1	168036267	predicted protein	[Physcomitrella patens]	predicted protein [Physcomitrella patens]	303	3	302	597.43	1539	0	288	300	96	293	300	98	1
unigene_06915	427	1	407	XP_001752470.1	167999530	predicted protein	[Physcomitrella patens]	predicted protein [Physcomitrella patens]	457	1	405	498.819	1283	2.9815e-172	250	411	61	285	411	69	1
unigene_06924	70	1	51	XP_001753892.1	168002381	predicted protein	[Physcomitrella patens]	predicted protein [Physcomitrella patens]	578	391	441	80.1073	196	3.73103e-16	39	51	76	43	51	84	1
unigene_06933	296	1	296	XP_001760043.1	168015008	predicted protein	[Physcomitrella patens]	predicted protein [Physcomitrella patens]	298	1	298	507.679	1306	1.97168e-180	251	298	84	269	298	90	1
unigene_06941	90	1	59	XP_001778109.1	168051332	predicted protein	[Physcomitrella patens]	predicted protein [Physcomitrella patens]	174	1	59	98.5969	244	2.18219e-24	46	59	78	53	59	90	1
unigene_06943	632	1	601	XP_001769458.1	168033912	predicted protein	[Physcomitrella patens]	predicted protein [Physcomitrella patens]	610	1	601	1011.13	2613	0	485	601	81	535	601	89	1
unigene_06951	131	1	131	XP_001775589.1	168046254	predicted protein	[Physcomitrella patens]	predicted protein [Physcomitrella patens]	483	100	230	218.009	554	7.93213e-67	105	131	80	117	131	89	1
unigene_06956	72	1	46	XP_001785267.1	168066691	predicted protein	[Physcomitrella patens]	predicted protein [Physcomitrella patens]	910	458	503	93.5893	231	7.19259e-21	41	46	89	44	46	96	1
unigene_06969	86	1	42	XP_001778149.1	168051413	predicted protein	[Physcomitrella patens]	predicted protein [Physcomitrella patens]	507	160	201	90.1225	222	2.17634e-19	38	42	90	41	42	98	1
unigene_06977	81	1	72	WP_021765983.1	545659342	CAAX amino protease	[Leptotrichia sp. oral taxon 215]	CAAX amino protease [Leptotrichia sp. oral taxon 215]	295	224	295	98.5969	244	1.90318e-23	51	72	71	55	72	76	1
unigene_06985	992	1	992	XP_001778901.1	168052948	predicted protein	[Physcomitrella patens]	predicted protein [Physcomitrella patens]	990	1	990	1615.51	4182	0	792	992	80	842	992	85	1
unigene_06987	96	1	39	BAJ15873.1	305377020	pentatricopeptide repeat protein, partial	[Physcomitrella patens]	pentatricopeptide repeat protein, partial [Physcomitrella patens]	221	58	96	62.003	149	1.05125e-09	27	39	69	29	39	74	1
unigene_06989	132	1	124	XP_001775388.1	168045848	predicted protein	[Physcomitrella patens]	predicted protein [Physcomitrella patens]	256	6	129	217.238	552	3.05719e-69	105	124	85	116	124	94	1
unigene_06990	176	1	176	XP_001776621.1	168048332	predicted protein	[Physcomitrella patens]	predicted protein [Physcomitrella patens]	703	230	405	256.144	653	1.29051e-78	125	176	71	143	176	81	1
unigene_07013	279	1	130	XP_001757896.1	168010408	predicted protein	[Physcomitrella patens]	predicted protein [Physcomitrella patens]	733	452	582	95.5153	236	1.20389e-18	55	134	41	76	134	57	1
unigene_07018	648	1	648	XP_001772742.1	168040520	predicted protein	[Physcomitrella patens]	predicted protein [Physcomitrella patens]	810	180	810	751.895	1940	0	417	664	63	479	664	72	1
unigene_07025	136	1	136	XP_001765214.1	168025384	predicted protein	[Physcomitrella patens]	predicted protein [Physcomitrella patens]	136	1	136	197.208	500	7.07828e-63	95	136	70	116	136	85	1
unigene_07039	93	1	34	XP_001773483.1	168042011	predicted protein	[Physcomitrella patens]	predicted protein [Physcomitrella patens]	448	200	233	65.855	159	8.89899e-11	29	34	85	33	34	97	1
unigene_07042	145	1	145	XP_013775672.1	926608026	PREDICTED: uncharacterized protein LOC106460493 isoform X2	[Limulus polyphemus]	PREDICTED: uncharacterized protein LOC106460493 isoform X2 [Limulus polyphemus]	1822	1465	1612	58.5362	140	2.08477e-07	40	154	26	80	154	52	1
unigene_07060	49	1	38	XP_001762959.1	168020858	predicted protein	[Physcomitrella patens]	predicted protein [Physcomitrella patens]	813	117	154	73.559	179	3.59379e-14	34	38	89	35	38	92	1
unigene_07061	384	1	354	XP_001759245.1	168013112	predicted protein	[Physcomitrella patens]	predicted protein [Physcomitrella patens]	517	90	443	586.645	1511	0	276	354	78	308	354	87	1
unigene_07062	108	1	108	NP_054463.1	11467162	hypothetical protein MapooMp72	[Marchantia polymorpha]	hypothetical protein MapooMp72 [Marchantia polymorpha]	710	27	134	130.954	328	2.15519e-33	68	108	63	73	108	68	1
unigene_07065	188	1	188	XP_001776621.1	168048332	predicted protein	[Physcomitrella patens]	predicted protein [Physcomitrella patens]	703	226	413	259.996	663	6.47258e-80	123	188	65	151	188	80	1
unigene_07072	107	1	79	XP_001780861.1	168057720	predicted protein	[Physcomitrella patens]	predicted protein [Physcomitrella patens]	300	199	277	74.7146	182	6.30261e-14	34	79	43	48	79	61	1
unigene_07075	352	1	180	XP_001783595.1	168063268	predicted protein	[Physcomitrella patens]	predicted protein [Physcomitrella patens]	462	116	295	339.732	870	7.24253e-111	162	180	90	172	180	96	1
unigene_07078	223	1	223	XP_001762165.1	168019265	predicted protein	[Physcomitrella patens]	predicted protein [Physcomitrella patens]	356	133	354	374.785	961	2.99745e-128	184	225	82	202	225	90	1
unigene_07084	593	1	593	XP_001780922.1	168057844	predicted protein	[Physcomitrella patens]	predicted protein [Physcomitrella patens]	589	1	589	979.934	2532	0	489	593	82	507	593	85	1
unigene_07088	128	1	128	GAE75217.1	574127623	translation initiation factor 2	[Propionibacterium acnes JCM 18918]	translation initiation factor 2 [Propionibacterium acnes JCM 18918]	369	142	269	209.149	531	1.07043e-64	108	128	84	108	128	84	1
unigene_07090	56	1	55	XP_001753502.1	168001599	predicted protein	[Physcomitrella patens]	predicted protein [Physcomitrella patens]	349	74	154	79.337	194	2.15045e-16	43	81	53	49	81	60	1
unigene_07100	78	1	55	XP_001754823.1	168004247	predicted protein	[Physcomitrella patens]	predicted protein [Physcomitrella patens]	313	53	107	103.219	256	4.04429e-25	53	55	96	54	55	98	1
unigene_07101	64	1	25	XP_001769358.1	168033712	predicted protein	[Physcomitrella patens]	predicted protein [Physcomitrella patens]	413	262	286	56.6102	135	5.24051e-08	25	25	100	25	25	100	1
unigene_07105	213	1	213	XP_001752547.1	167999684	predicted protein	[Physcomitrella patens]	predicted protein [Physcomitrella patens]	213	1	213	404.06	1037	2.52546e-142	194	213	91	203	213	95	1
unigene_07114	81	1	46	XP_001760394.1	168015712	predicted protein	[Physcomitrella patens]	predicted protein [Physcomitrella patens]	1490	659	704	85.5001	210	7.65944e-18	41	46	89	43	46	93	1
unigene_07116	155	1	138	XP_001763133.1	168021207	predicted protein	[Physcomitrella patens]	predicted protein [Physcomitrella patens]	300	62	197	220.705	561	1.55645e-69	108	139	78	121	139	87	1
unigene_07125	193	1	168	XP_001778706.1	168052537	predicted protein	[Physcomitrella patens]	predicted protein [Physcomitrella patens]	301	1	168	233.417	594	5.7335e-74	109	168	65	125	168	74	1
unigene_07128	143	1	139	XP_001773822.1	168042693	predicted protein	[Physcomitrella patens]	predicted protein [Physcomitrella patens]	240	93	231	240.736	613	1.44938e-78	112	139	81	122	139	88	1
unigene_07132	277	1	257	XP_001784196.1	168064493	predicted protein	[Physcomitrella patens]	predicted protein [Physcomitrella patens]	328	1	303	304.679	779	2.93754e-100	176	308	57	198	308	64	1
unigene_07136	223	1	223	XP_001784387.1	168064883	putative histone deacetylase complex, SIN3 component	[Physcomitrella patens]	putative histone deacetylase complex, SIN3 component [Physcomitrella patens]	1319	306	523	305.064	780	1.11425e-92	153	223	69	163	223	73	1
unigene_07138	89	1	89	EHO73839.1	371956043	hypothetical protein HMPREF9944_00413	[Prevotella maculosa OT 289]	hypothetical protein HMPREF9944_00413 [Prevotella maculosa OT 289]	124	12	100	186.808	473	7.37519e-60	89	89	100	89	89	100	1
unigene_07143	132	1	120	XP_001754671.1	168003942	predicted protein	[Physcomitrella patens]	predicted protein [Physcomitrella patens]	187	1	119	115.546	288	3.649e-30	57	120	48	71	120	59	1
unigene_07145	664	1	658	XP_001764750.1	168024452	predicted protein	[Physcomitrella patens]	predicted protein [Physcomitrella patens]	922	1	697	653.284	1684	0	385	714	54	440	714	62	1
unigene_07146	110	1	110	XP_001766341.1	168027647	predicted protein	[Physcomitrella patens]	predicted protein [Physcomitrella patens]	110	1	110	182.185	461	9.15177e-58	86	110	78	89	110	81	1
unigene_07155	74	1	56	XP_001760603.1	168016131	predicted protein	[Physcomitrella patens]	predicted protein [Physcomitrella patens]	312	130	185	77.7962	190	1.29562e-15	38	56	68	43	56	77	1
unigene_07156	57	1	45	ACN36813.1	224035475	unknown	[Zea mays]	unknown [Zea mays]	525	392	436	82.4185	202	3.2741e-17	36	45	80	42	45	93	1
unigene_07164	159	1	159	XP_001780488.1	168056966	predicted protein	[Physcomitrella patens]	predicted protein [Physcomitrella patens]	833	43	201	289.271	739	1.56469e-90	137	159	86	142	159	89	1
unigene_07165	67	1	57	XP_001773104.1	168041248	predicted protein	[Physcomitrella patens]	predicted protein [Physcomitrella patens]	1095	259	311	98.2117	243	1.42476e-22	46	57	81	50	57	88	1
unigene_07168	697	1	697	XP_001768243.1	168031469	predicted protein	[Physcomitrella patens]	predicted protein [Physcomitrella patens]	779	1	779	953.74	2464	0	506	780	65	561	780	72	1
unigene_07183	337	1	337	XP_001785888.1	168068005	predicted protein	[Physcomitrella patens]	predicted protein [Physcomitrella patens]	461	125	461	654.44	1687	0	303	337	90	326	337	97	1
unigene_07184	1148	1	1148	XP_001780542.1	168057075	predicted protein	[Physcomitrella patens]	predicted protein [Physcomitrella patens]	1101	1	1101	1511.51	3912	0	827	1162	71	890	1162	77	1
unigene_07190	105	1	105	WP_052303106.1	918010520	hypothetical protein	[Dysgonomonas gadei]	hypothetical protein [Dysgonomonas gadei]	242	6	110	183.726	465	1.19061e-56	91	105	87	98	105	93	1
unigene_07198	165	1	162	XP_001752930.1	168000452	predicted protein	[Physcomitrella patens]	predicted protein [Physcomitrella patens]	761	379	538	88.1965	217	2.06636e-17	66	167	40	95	167	57	1
unigene_07201	219	1	204	XP_001766601.1	168028169	predicted protein	[Physcomitrella patens]	predicted protein [Physcomitrella patens]	238	1	202	301.982	772	1.82326e-101	154	204	75	163	204	80	1
unigene_07203	94	1	94	XP_001753447.1	168001489	predicted protein	[Physcomitrella patens]	predicted protein [Physcomitrella patens]	96	1	94	186.037	471	8.79843e-60	89	94	95	91	94	97	1
unigene_07207	181	1	181	XP_001755991.1	168006588	ERL1d AtERECTA-like receptor S/T protein kinase protein	[Physcomitrella patens]	ERL1d AtERECTA-like receptor S/T protein kinase protein [Physcomitrella patens]	864	682	862	332.413	851	2.50329e-106	157	181	87	161	181	89	1
unigene_07215	261	1	260	XP_001776567.1	168048224	predicted protein	[Physcomitrella patens]	predicted protein [Physcomitrella patens]	563	304	562	398.282	1022	5.18873e-134	190	260	73	217	260	83	1
unigene_07219	116	1	116	XP_001756581.1	168007771	predicted protein	[Physcomitrella patens]	predicted protein [Physcomitrella patens]	116	1	116	236.498	602	4.00482e-79	116	116	100	116	116	100	1
unigene_07221	807	1	807	XP_001772235.1	168039500	predicted protein	[Physcomitrella patens]	predicted protein [Physcomitrella patens]	804	1	804	1285.78	3326	0	614	807	76	695	807	86	1
unigene_07229	93	1	93	XP_001774240.1	168043535	ATP-binding cassette transporter, subfamily B, member 24, group MDR protein PpABCB24	[Physcomitrella patens]	ATP-binding cassette transporter, subfamily B, member 24, group MDR protein PpABCB24 [Physcomitrella patens]	1236	1145	1236	149.828	377	3.10545e-40	76	93	82	82	93	88	1
unigene_07239	136	1	104	XP_001762495.1	168019927	predicted protein	[Physcomitrella patens]	predicted protein [Physcomitrella patens]	348	76	179	190.274	482	2.09469e-57	93	104	89	97	104	93	1
unigene_07240	195	1	195	XP_001784148.1	168064395	R-SNARE, VAMP72-family	[Physcomitrella patens]	R-SNARE, VAMP72-family [Physcomitrella patens]	220	1	195	402.905	1034	5.2257e-142	191	195	98	193	195	99	1
unigene_07241	98	1	98	WP_019828712.1	518667014	hypothetical protein	[Pseudomonas sp. CF149]	hypothetical protein [Pseudomonas sp. CF149]	177	29	126	197.593	501	4.01457e-63	96	98	98	96	98	98	1
unigene_07249	62	1	36	BAD92183.1	62087472	arachidonate 5-lipoxygenase variant	[Homo sapiens]	arachidonate 5-lipoxygenase variant [Homo sapiens]	368	146	181	57.7658	138	1.85289e-08	27	36	75	31	36	86	1
unigene_07254	128	1	128	WP_009161287.1	496452442	hypothetical protein	[Prevotella saccharolytica]	hypothetical protein [Prevotella saccharolytica]	618	101	228	261.151	666	3.0939e-82	127	128	99	127	128	99	1
unigene_07255	184	1	184	XP_001774696.1	168044454	predicted protein	[Physcomitrella patens]	predicted protein [Physcomitrella patens]	687	399	582	363.614	932	2.91602e-120	177	184	96	182	184	99	1
unigene_07260	785	1	173	XP_001759965.1	168014852	predicted protein	[Physcomitrella patens]	predicted protein [Physcomitrella patens]	298	1	173	353.599	906	6.25987e-113	167	173	97	171	173	99	1
unigene_07264	115	1	115	WP_004564716.1	490701237	sugar ABC transporter substrate-binding protein	[Actinomyces viscosus]	sugar ABC transporter substrate-binding protein [Actinomyces viscosus]	418	225	339	238.81	608	5.59638e-76	115	115	100	115	115	100	1
unigene_07275	87	1	66	XP_001752205.1	167998999	SNF2 family DNA-dependent ATPase	[Physcomitrella patens]	SNF2 family DNA-dependent ATPase [Physcomitrella patens]	1520	421	488	110.153	274	2.56049e-26	55	68	81	62	68	91	1
unigene_07277	75	1	42	XP_001782799.1	168061648	predicted protein	[Physcomitrella patens]	predicted protein [Physcomitrella patens]	961	364	405	80.8777	198	2.86702e-16	37	42	88	40	42	95	1
unigene_07279	217	1	180	XP_001776495.1	168048078	predicted protein	[Physcomitrella patens]	predicted protein [Physcomitrella patens]	459	1	217	75.0998	183	2.06804e-12	75	241	31	95	241	39	1
unigene_07287	253	1	253	XP_001771689.1	168038401	predicted protein	[Physcomitrella patens]	predicted protein [Physcomitrella patens]	250	1	250	465.307	1196	3.72976e-165	234	253	92	242	253	96	1
unigene_07289	770	1	765	XP_001776872.1	168048838	predicted protein	[Physcomitrella patens]	predicted protein [Physcomitrella patens]	838	51	832	1082.78	2799	0	546	793	69	609	793	77	1
unigene_07293	136	1	120	XP_001768608.1	168032202	predicted protein	[Physcomitrella patens]	predicted protein [Physcomitrella patens]	402	1	120	198.364	503	5.7715e-60	93	120	78	106	120	88	1
unigene_07303	237	1	237	XP_001777020.1	168049136	predicted protein	[Physcomitrella patens]	predicted protein [Physcomitrella patens]	982	443	679	473.781	1218	7.81013e-159	229	237	97	233	237	98	1
unigene_07306	52	1	26	XP_001765521.1	168026001	predicted protein	[Physcomitrella patens]	predicted protein [Physcomitrella patens]	167	70	95	61.2326	147	1.47884e-10	26	26	100	26	26	100	1
unigene_07310	264	1	264	XP_001760680.1	168016286	predicted protein	[Physcomitrella patens]	predicted protein [Physcomitrella patens]	1383	1	260	199.134	505	1.40614e-54	141	269	52	173	269	64	1
unigene_07312	1447	1	1078	XP_001785539.1	168067257	predicted protein	[Physcomitrella patens]	predicted protein [Physcomitrella patens]	1853	56	1305	1111.29	2873	0	671	1279	52	767	1279	60	1
unigene_07314	735	1	734	XP_001760214.1	168015351	predicted protein	[Physcomitrella patens]	predicted protein [Physcomitrella patens]	967	232	966	1354.35	3504	0	641	736	87	695	736	94	1
unigene_07317	69	1	54	XP_001760774.1	168016474	bromodomain protein with a AAA ATPase domain	[Physcomitrella patens]	bromodomain protein with a AAA ATPase domain [Physcomitrella patens]	1012	790	846	54.299	129	3.88917e-07	29	57	51	31	57	54	1
unigene_07319	236	1	236	XP_001784369.1	168064846	predicted protein	[Physcomitrella patens]	predicted protein [Physcomitrella patens]	370	122	370	348.591	893	1.32775e-117	171	249	69	199	249	80	1
unigene_07320	66	1	66	WP_002521973.1	488478303	MULTISPECIES: hemolysin	[Propionibacterium]	MULTISPECIES: hemolysin [Propionibacterium]	223	1	66	134.035	336	5.02857e-38	66	66	100	66	66	100	1
unigene_07323	184	1	184	XP_001752819.1	168000230	Arl5-family small GTPase	[Physcomitrella patens]	Arl5-family small GTPase [Physcomitrella patens]	184	1	184	374.4	960	1.75274e-131	178	184	97	183	184	99	1
unigene_07325	198	1	192	XP_001769888.1	168034777	predicted protein	[Physcomitrella patens]	predicted protein [Physcomitrella patens]	222	1	190	173.711	439	1.89778e-51	101	197	51	121	197	61	1
unigene_07333	123	1	123	XP_001769926.1	168034853	predicted protein	[Physcomitrella patens]	predicted protein [Physcomitrella patens]	316	1	123	224.557	571	1.94418e-71	104	123	85	115	123	93	1
unigene_07338	247	1	166	XP_001758867.1	168012354	predicted protein	[Physcomitrella patens]	predicted protein [Physcomitrella patens]	171	1	166	237.654	605	1.57092e-76	123	167	74	131	167	78	1
unigene_07343	337	1	336	XP_001764418.1	168023786	ATP-binding cassette transporter, subfamily I, member 8, ABC component protein PpABCI8	[Physcomitrella patens]	ATP-binding cassette transporter, subfamily I, member 8, ABC component protein PpABCI8 [Physcomitrella patens]	351	1	347	498.049	1281	4.39983e-175	267	352	76	291	352	83	1
unigene_07356	196	1	196	XP_001761302.1	168017533	predicted protein	[Physcomitrella patens]	predicted protein [Physcomitrella patens]	246	25	220	365.155	936	1.14474e-126	172	196	88	178	196	91	1
unigene_07358	203	1	203	XP_001766981.1	168028933	predicted protein	[Physcomitrella patens]	predicted protein [Physcomitrella patens]	494	295	494	194.126	492	3.03125e-56	107	203	53	116	203	57	1
unigene_07360	217	1	215	XP_001767264.1	168029501	condensin complex component SMC1	[Physcomitrella patens]	condensin complex component SMC1 [Physcomitrella patens]	1247	241	461	226.483	576	6.97798e-65	137	221	62	156	221	71	1
unigene_07363	125	1	125	XP_001766364.1	168027694	predicted protein	[Physcomitrella patens]	predicted protein [Physcomitrella patens]	405	24	149	244.202	622	5.27763e-78	114	126	90	122	126	97	1
unigene_07379	768	1	311	XP_001753787.1	168002170	predicted protein	[Physcomitrella patens]	predicted protein [Physcomitrella patens]	314	1	311	608.986	1569	0	280	311	90	299	311	96	1
unigene_07380	769	1	769	XP_001759355.1	168013335	predicted protein	[Physcomitrella patens]	predicted protein [Physcomitrella patens]	772	1	746	1315.83	3404	0	626	769	81	682	769	89	1
unigene_07389	226	1	226	XP_001774779.1	168044621	predicted protein	[Physcomitrella patens]	predicted protein [Physcomitrella patens]	519	18	253	221.861	564	2.42632e-66	126	240	53	161	240	67	1
unigene_07390	202	1	202	XP_001757146.1	168008904	predicted protein	[Physcomitrella patens]	predicted protein [Physcomitrella patens]	527	218	419	276.559	706	6.92072e-88	130	202	64	161	202	80	1
unigene_07391	75	1	55	XP_001760305.1	168015533	predicted protein	[Physcomitrella patens]	predicted protein [Physcomitrella patens]	708	476	533	90.5077	223	1.10714e-19	42	58	72	48	58	83	1
unigene_07392	210	1	186	XP_001778287.1	168051691	predicted protein	[Physcomitrella patens]	predicted protein [Physcomitrella patens]	208	1	186	301.597	771	6.63462e-102	156	186	84	156	186	84	1
unigene_07413	806	1	793	XP_001759025.1	168012671	predicted protein	[Physcomitrella patens]	predicted protein [Physcomitrella patens]	1249	272	1101	495.352	1274	1.17173e-155	362	848	43	454	848	54	1
unigene_07414	167	1	156	XP_001759689.1	168014298	predicted protein	[Physcomitrella patens]	predicted protein [Physcomitrella patens]	803	314	469	256.144	653	4.7435e-78	131	156	84	142	156	91	1
unigene_07421	144	1	144	XP_001753985.1	168002567	predicted protein	[Physcomitrella patens]	predicted protein [Physcomitrella patens]	849	160	303	204.912	520	3.87455e-59	101	148	68	117	148	79	1
unigene_07428	125	1	123	XP_001777536.1	168050177	MscS-Like mechanosensitive ion channel MSCL1	[Physcomitrella patens]	MscS-Like mechanosensitive ion channel MSCL1 [Physcomitrella patens]	548	394	516	158.688	400	1.00903e-43	70	123	57	97	123	79	1
unigene_07441	79	1	79	XP_001763067.1	168021074	predicted protein	[Physcomitrella patens]	predicted protein [Physcomitrella patens]	80	1	80	126.331	316	1.50379e-36	65	80	81	71	80	89	1
unigene_07444	76	1	39	XP_001767164.1	168029300	predicted protein	[Physcomitrella patens]	predicted protein [Physcomitrella patens]	806	629	667	65.4698	158	6.67643e-11	28	39	72	33	39	85	1
unigene_07447	70	1	52	CEG46576.1	953490442	FOG: Transposon-encoded proteins with TYA, reverse transcriptase, integrase domains in various combinations, partial	[Plasmopara halstedii]	FOG: Transposon-encoded proteins with TYA, reverse transcriptase, integrase domains in various combinations, partial [Plasmopara halstedii]	320	75	126	55.8398	133	1.41026e-07	24	52	46	36	52	69	1
unigene_07459	527	1	526	XP_001767241.1	168029455	predicted protein	[Physcomitrella patens]	predicted protein [Physcomitrella patens]	1084	123	680	415.616	1067	9.71414e-131	262	568	46	339	568	60	1
unigene_07461	892	1	892	XP_001777004.1	168049103	predicted protein	[Physcomitrella patens]	predicted protein [Physcomitrella patens]	862	1	862	1261.51	3263	0	652	895	73	698	895	78	1
unigene_07463	71	1	46	XP_001760766.1	168016458	predicted protein	[Physcomitrella patens]	predicted protein [Physcomitrella patens]	1357	996	1041	93.5893	231	8.15399e-21	40	46	87	44	46	96	1
unigene_07475	75	1	45	XP_001777275.1	168049650	predicted protein	[Physcomitrella patens]	predicted protein [Physcomitrella patens]	510	1	45	56.225	134	1.24362e-07	28	45	62	31	45	69	1
unigene_07481	98	1	98	CDW93815.1	668344963	conserved hypothetical protein	[Thiomonas sp. CB2]	conserved hypothetical protein [Thiomonas sp. CB2]	99	2	99	169.474	428	4.48088e-53	83	98	85	86	98	88	1
unigene_07483	294	1	294	XP_001773108.1	168041256	predicted protein	[Physcomitrella patens]	predicted protein [Physcomitrella patens]	292	1	292	476.863	1226	1.82502e-168	247	294	84	248	294	84	1
unigene_07485	74	1	48	XP_001780145.1	168056272	predicted protein	[Physcomitrella patens]	predicted protein [Physcomitrella patens]	231	6	53	86.2705	212	3.0777e-19	40	48	83	43	48	90	1
unigene_07488	306	1	306	XP_001781101.1	168058207	predicted protein	[Physcomitrella patens]	predicted protein [Physcomitrella patens]	306	2	306	508.449	1308	1.58372e-180	248	306	81	256	306	84	1
unigene_07492	83	1	52	XP_001773365.1	168041774	predicted protein	[Physcomitrella patens]	predicted protein [Physcomitrella patens]	529	312	363	104.375	259	1.45991e-24	49	52	94	50	52	96	1
unigene_07494	59	1	36	XP_001758673.1	168011965	predicted protein	[Physcomitrella patens]	predicted protein [Physcomitrella patens]	675	610	645	74.7146	182	2.05378e-14	33	36	92	34	36	94	1
unigene_07500	114	1	114	GAE78497.1	574124284	hypothetical protein JCM18918_4485	[Propionibacterium acnes JCM 18918]	hypothetical protein JCM18918_4485 [Propionibacterium acnes JCM 18918]	261	121	234	213.001	541	8.72808e-68	101	114	89	101	114	89	1
unigene_07511	112	1	112	BAB39361.1	13366068	plasma membrane H+-ATPase	[Vallisneria gigantea]	plasma membrane H+-ATPase [Vallisneria gigantea]	173	62	173	218.009	554	4.71651e-71	104	112	93	107	112	96	1
unigene_07515	91	1	91	EHH18371.1	355561739	hypothetical protein EGK_14950, partial	[Macaca mulatta]	hypothetical protein EGK_14950, partial [Macaca mulatta]	97	2	92	148.673	374	5.68358e-45	75	91	82	77	91	85	1
unigene_07524	173	1	164	XP_001761500.1	168017931	predicted protein	[Physcomitrella patens]	predicted protein [Physcomitrella patens]	269	1	170	236.884	603	4.62876e-76	122	170	72	139	170	82	1
unigene_07525	245	1	245	XP_001764435.1	168023820	predicted protein	[Physcomitrella patens]	predicted protein [Physcomitrella patens]	236	1	236	367.081	941	1.17487e-126	184	245	75	194	245	79	1
unigene_07529	161	1	161	XP_001775533.1	168046141	predicted protein	[Physcomitrella patens]	predicted protein [Physcomitrella patens]	1223	638	792	183.726	465	7.8249e-51	95	161	59	108	161	67	1
unigene_07530	321	1	321	XP_001755665.1	168005935	predicted protein	[Physcomitrella patens]	predicted protein [Physcomitrella patens]	296	1	296	494.582	1272	8.03943e-175	250	321	78	262	321	82	1
unigene_07537	349	1	349	XP_001780344.1	168056675	predicted protein	[Physcomitrella patens]	predicted protein [Physcomitrella patens]	611	262	611	489.574	1259	9.23385e-168	245	352	70	286	352	81	1
unigene_07542	391	1	389	XP_001772678.1	168040391	predicted protein	[Physcomitrella patens]	predicted protein [Physcomitrella patens]	425	1	403	650.588	1677	0	329	405	81	352	405	87	1
unigene_07545	864	1	427	XP_001776982.1	168049059	predicted protein	[Physcomitrella patens]	predicted protein [Physcomitrella patens]	1129	301	729	739.569	1908	0	367	435	84	390	435	90	1
unigene_07553	58	1	42	XP_001780428.1	168056845	predicted protein	[Physcomitrella patens]	predicted protein [Physcomitrella patens]	1159	587	628	75.8702	185	7.4278e-15	34	42	81	39	42	93	1
unigene_07559	98	1	39	XP_001751961.1	167998510	predicted protein	[Physcomitrella patens]	predicted protein [Physcomitrella patens]	61	23	61	77.7962	190	2.39257e-17	37	39	95	38	39	97	1
unigene_07560	272	1	272	XP_001773785.1	168042619	predicted protein	[Physcomitrella patens]	predicted protein [Physcomitrella patens]	245	1	245	294.664	753	1.78712e-97	160	272	59	178	272	65	1
unigene_07562	701	1	689	XP_001774134.1	168043322	predicted protein	[Physcomitrella patens]	predicted protein [Physcomitrella patens]	724	1	701	866.3	2237	0	459	711	65	531	711	75	1
unigene_07568	430	1	400	XP_001784132.1	168064363	predicted protein	[Physcomitrella patens]	predicted protein [Physcomitrella patens]	453	1	402	689.493	1778	0	346	404	86	349	404	86	1
unigene_07578	117	1	114	XP_001760671.1	168016268	predicted protein	[Physcomitrella patens]	predicted protein [Physcomitrella patens]	543	169	290	106.686	265	8.49462e-25	57	122	47	78	122	64	1
unigene_07580	91	1	91	WP_021628768.1	545387910	DNA repair protein RecN	[Capnocytophaga sp. oral taxon 863]	DNA repair protein RecN [Capnocytophaga sp. oral taxon 863]	552	60	150	189.504	480	5.27912e-56	91	91	100	91	91	100	1
unigene_07581	272	1	260	KMQ88886.1	861626731	integrase core domain protein	[Lasius niger]	integrase core domain protein [Lasius niger]	279	12	267	239.58	610	2.42609e-75	115	260	44	167	260	64	1
unigene_07591	343	1	343	CAC86604.1	16605548	Rad51B protein	[Physcomitrella patens]	Rad51B protein [Physcomitrella patens]	342	1	342	651.358	1679	0	315	343	92	324	343	94	1
unigene_07606	148	1	148	AMD61995.1	987169608	acetyl-CoA carboxylase carboxyltransferase beta subunit (chloroplast)	[Tetraplodon fuegianus]	acetyl-CoA carboxylase carboxyltransferase beta subunit (chloroplast) [Tetraplodon fuegianus]	312	165	312	298.901	764	2.52174e-100	146	148	99	147	148	99	1
unigene_07612	244	1	241	XP_001783199.1	168062463	predicted protein	[Physcomitrella patens]	predicted protein [Physcomitrella patens]	1705	723	959	153.68	387	4.0511e-39	86	243	35	137	243	56	1
unigene_07617	61	1	47	XP_001777932.1	168050975	predicted protein	[Physcomitrella patens]	predicted protein [Physcomitrella patens]	335	111	157	84.3445	207	4.0076e-18	37	47	79	41	47	87	1
unigene_07618	166	1	132	XP_001776457.1	168048002	predicted protein	[Physcomitrella patens]	predicted protein [Physcomitrella patens]	289	1	124	130.183	326	4.06224e-34	74	132	56	85	132	64	1
unigene_07621	123	1	123	XP_001771316.1	168037650	predicted protein	[Physcomitrella patens]	predicted protein [Physcomitrella patens]	631	511	631	177.178	448	3.7452e-50	94	123	76	100	123	81	1
unigene_07633	328	1	308	XP_001757699.1	168010013	predicted protein	[Physcomitrella patens]	predicted protein [Physcomitrella patens]	366	1	356	216.468	550	2.08938e-64	138	372	37	178	372	48	1
unigene_07636	61	1	61	EHH16588.1	355559860	hypothetical protein EGK_11888, partial	[Macaca mulatta]	hypothetical protein EGK_11888, partial [Macaca mulatta]	94	20	80	101.679	252	4.73673e-27	52	61	85	52	61	85	1
unigene_07639	808	1	771	XP_001780776.1	168057548	predicted protein	[Physcomitrella patens]	predicted protein [Physcomitrella patens]	769	1	762	1048.11	2709	0	548	782	70	573	782	73	1
unigene_07642	121	1	118	XP_001751321.1	167997229	predicted protein	[Physcomitrella patens]	predicted protein [Physcomitrella patens]	552	393	510	234.187	596	1.33933e-72	110	118	93	116	118	98	1
unigene_07643	205	1	205	XP_001764602.1	168024155	predicted protein	[Physcomitrella patens]	predicted protein [Physcomitrella patens]	801	141	355	181.8	460	8.03384e-50	116	216	54	131	216	61	1
unigene_07648	98	1	61	XP_001784135.1	168064369	predicted protein	[Physcomitrella patens]	predicted protein [Physcomitrella patens]	369	87	147	109.768	273	6.67903e-27	50	61	82	55	61	90	1
unigene_07649	218	1	214	XP_001760648.1	168016222	predicted protein	[Physcomitrella patens]	predicted protein [Physcomitrella patens]	678	316	528	351.288	900	6.24054e-115	167	214	78	186	214	87	1
unigene_07651	85	1	44	XP_001781453.1	168058919	predicted protein	[Physcomitrella patens]	predicted protein [Physcomitrella patens]	589	224	267	87.4261	215	1.67872e-18	39	44	89	41	44	93	1
unigene_07658	437	1	437	XP_001765314.1	168025585	predicted protein	[Physcomitrella patens]	predicted protein [Physcomitrella patens]	1939	157	608	375.17	962	3.12752e-113	249	455	55	284	455	62	1
unigene_07659	868	1	868	XP_001754521.1	168003642	predicted protein	[Physcomitrella patens]	predicted protein [Physcomitrella patens]	881	1	881	1432.54	3707	0	715	881	81	751	881	85	1
unigene_07665	233	1	218	XP_001768631.1	168032248	predicted protein	[Physcomitrella patens]	predicted protein [Physcomitrella patens]	379	117	334	339.732	870	4.89908e-114	154	218	71	188	218	86	1
unigene_07673	404	1	400	XP_001785902.1	168068035	predicted protein	[Physcomitrella patens]	predicted protein [Physcomitrella patens]	908	127	527	536.569	1381	0	258	402	64	322	402	80	1
unigene_07674	59	1	56	XP_001765004.1	168024962	predicted protein	[Physcomitrella patens]	predicted protein [Physcomitrella patens]	208	26	81	69.3218	168	3.52317e-13	32	56	57	38	56	68	1
unigene_07685	384	1	381	XP_001775627.1	168046330	predicted protein	[Physcomitrella patens]	predicted protein [Physcomitrella patens]	759	1	417	367.466	942	1.36451e-117	217	422	51	260	422	62	1
unigene_07689	374	1	374	XP_001767175.1	168029322	predicted protein	[Physcomitrella patens]	predicted protein [Physcomitrella patens]	360	1	360	558.525	1438	0	290	382	76	313	382	82	1
unigene_07690	398	1	302	XP_001775177.1	168045423	predicted protein	[Physcomitrella patens]	predicted protein [Physcomitrella patens]	1021	1	336	218.779	556	6.73807e-60	140	339	41	181	339	53	1
unigene_07691	92	1	46	XP_001781394.1	168058800	predicted protein	[Physcomitrella patens]	predicted protein [Physcomitrella patens]	529	123	168	88.1965	217	1.24857e-18	41	46	89	43	46	93	1
unigene_07692	51	1	43	XP_001757220.1	168009052	predicted protein	[Physcomitrella patens]	predicted protein [Physcomitrella patens]	885	783	825	65.855	159	1.66203e-11	31	43	72	33	43	77	1
unigene_07700	120	1	120	XP_001777689.1	168050485	predicted protein	[Physcomitrella patens]	predicted protein [Physcomitrella patens]	1132	727	846	127.102	318	1.00819e-31	69	122	57	80	122	66	1
unigene_07704	511	1	511	XP_001762587.1	168020111	predicted protein	[Physcomitrella patens]	predicted protein [Physcomitrella patens]	512	1	512	989.564	2557	0	473	512	92	487	512	95	1
unigene_07717	75	1	75	XP_001754525.1	168003650	predicted protein	[Physcomitrella patens]	predicted protein [Physcomitrella patens]	972	895	969	135.191	339	2.57358e-35	62	75	83	68	75	91	1
unigene_07726	152	1	152	CNX51949.1	895651684	Uncharacterised protein	[Mycobacterium tuberculosis]	Uncharacterised protein [Mycobacterium tuberculosis]	163	1	152	283.493	724	2.46533e-96	149	152	98	151	152	99	1
unigene_07727	57	1	51	XP_001763351.1	168021644	predicted protein	[Physcomitrella patens]	predicted protein [Physcomitrella patens]	714	58	108	112.849	281	6.29067e-28	49	51	96	51	51	100	1
unigene_07728	56	1	39	XP_001783010.1	168062078	predicted protein	[Physcomitrella patens]	predicted protein [Physcomitrella patens]	418	217	255	72.4034	176	9.22804e-14	36	39	92	36	39	92	1
unigene_07740	353	1	213	XP_001773364.1	168041772	predicted protein	[Physcomitrella patens]	predicted protein [Physcomitrella patens]	214	4	210	234.958	598	3.04348e-73	118	215	55	145	215	67	1
unigene_07743	86	1	86	XP_001763568.1	168022079	predicted protein	[Physcomitrella patens]	predicted protein [Physcomitrella patens]	86	1	86	178.718	452	3.29519e-57	84	86	98	86	86	100	1
unigene_07754	82	1	82	AMD62039.1	987169652	NADH-plastoquinone oxidoreductase subunit 5 (chloroplast)	[Tetraplodon fuegianus]	NADH-plastoquinone oxidoreductase subunit 5 (chloroplast) [Tetraplodon fuegianus]	713	534	615	132.494	332	2.29744e-34	65	82	79	68	82	83	1
unigene_07761	388	1	286	XP_001784353.1	168064814	predicted protein	[Physcomitrella patens]	predicted protein [Physcomitrella patens]	416	1	286	474.552	1220	4.73713e-164	240	286	84	243	286	85	1
unigene_07762	252	1	252	XP_001778813.1	168052771	predicted protein	[Physcomitrella patens]	predicted protein [Physcomitrella patens]	256	1	254	373.629	958	6.71458e-129	189	255	74	209	255	82	1
unigene_07766	62	1	45	XP_001775354.1	168045780	predicted protein	[Physcomitrella patens]	predicted protein [Physcomitrella patens]	400	319	362	80.8777	198	9.93116e-17	38	45	84	41	45	91	1
unigene_07767	192	1	191	XP_001757146.1	168008904	predicted protein	[Physcomitrella patens]	predicted protein [Physcomitrella patens]	527	244	434	239.965	611	8.46008e-74	112	191	59	144	191	75	1
unigene_07776	190	1	190	XP_001775221.1	168045512	SM/Sec1-family protein	[Physcomitrella patens]	SM/Sec1-family protein [Physcomitrella patens]	625	289	478	325.865	834	3.94394e-106	161	190	85	167	190	88	1
unigene_07784	711	1	711	XP_001777383.1	168049868	predicted protein	[Physcomitrella patens]	predicted protein [Physcomitrella patens]	707	1	707	1161.75	3004	0	584	711	82	612	711	86	1
unigene_07790	440	1	436	XP_001765137.1	168025229	predicted protein	[Physcomitrella patens]	predicted protein [Physcomitrella patens]	441	1	438	757.673	1955	0	357	438	82	394	438	90	1
unigene_07791	586	1	585	XP_001758175.1	168010967	predicted protein	[Physcomitrella patens]	predicted protein [Physcomitrella patens]	572	1	570	989.178	2556	0	486	585	83	524	585	90	1
unigene_07792	749	1	749	XP_001762926.1	168020792	predicted protein	[Physcomitrella patens]	predicted protein [Physcomitrella patens]	1008	274	1008	1220.68	3157	0	621	750	83	663	750	88	1
unigene_07810	727	1	447	XP_001767810.1	168030599	predicted protein	[Physcomitrella patens]	predicted protein [Physcomitrella patens]	449	4	449	697.197	1798	0	347	449	77	382	449	85	1
unigene_07811	93	1	93	EGV10870.1	343398337	ribose-phosphate diphosphokinase	[Streptococcus constellatus subsp. pharyngis SK1060 = CCUG 46377]	ribose-phosphate diphosphokinase [Streptococcus constellatus subsp. pharyngis SK1060 = CCUG 46377]	298	145	237	195.282	495	1.00216e-60	93	93	100	93	93	100	1
unigene_07814	335	1	333	XP_001785812.1	168067839	predicted protein	[Physcomitrella patens]	predicted protein [Physcomitrella patens]	608	12	359	484.952	1247	3.76408e-166	254	349	73	275	349	79	1
unigene_07816	422	1	397	XP_001765960.1	168026882	predicted protein	[Physcomitrella patens]	predicted protein [Physcomitrella patens]	691	1	400	620.157	1598	0	304	400	76	348	400	87	1
unigene_07817	59	1	31	XP_001756397.1	168007402	predicted protein	[Physcomitrella patens]	predicted protein [Physcomitrella patens]	538	484	514	65.0846	157	4.29664e-11	28	31	90	29	31	94	1
unigene_07821	103	1	103	WP_056454925.1	947793301	cation transporter	[Sphingomonas sp. Leaf10]	cation transporter [Sphingomonas sp. Leaf10]	1072	356	458	176.792	447	1.64967e-49	90	103	87	92	103	89	1
unigene_07838	151	1	151	XP_001774240.1	168043535	ATP-binding cassette transporter, subfamily B, member 24, group MDR protein PpABCB24	[Physcomitrella patens]	ATP-binding cassette transporter, subfamily B, member 24, group MDR protein PpABCB24 [Physcomitrella patens]	1236	847	997	268.085	684	7.47928e-81	125	151	83	140	151	93	1
unigene_07849	74	1	56	XP_001774430.1	168043918	predicted protein	[Physcomitrella patens]	predicted protein [Physcomitrella patens]	467	300	355	98.9821	245	6.95873e-23	46	56	82	48	56	86	1
unigene_07854	1144	1	849	XP_001757483.1	168009580	predicted protein	[Physcomitrella patens]	predicted protein [Physcomitrella patens]	1168	311	1157	1365.9	3534	0	685	849	81	712	849	84	1
unigene_07856	103	1	55	XP_001759610.1	168014134	predicted protein	[Physcomitrella patens]	predicted protein [Physcomitrella patens]	788	509	567	98.9821	245	3.34223e-22	47	59	80	51	59	86	1
unigene_07860	521	1	502	XP_001780675.1	168057343	predicted protein	[Physcomitrella patens]	predicted protein [Physcomitrella patens]	710	185	691	799.275	2063	0	383	510	75	444	510	87	1
unigene_07878	473	1	473	XP_001778251.1	168051619	predicted protein	[Physcomitrella patens]	predicted protein [Physcomitrella patens]	593	78	593	611.683	1576	0	315	517	61	369	517	71	1
unigene_07896	80	1	70	XP_013658978.1	923698514	PREDICTED: proteasome subunit beta type-2-A-like	[Brassica napus]	PREDICTED: proteasome subunit beta type-2-A-like [Brassica napus]	183	1	73	75.485	184	2.03462e-15	39	73	53	49	73	67	1
unigene_07900	481	1	481	XP_001757250.1	168009113	predicted protein	[Physcomitrella patens]	predicted protein [Physcomitrella patens]	1095	493	958	601.668	1550	0	302	484	62	362	484	75	1
unigene_07904	135	1	135	XP_001769672.1	168034343	predicted protein	[Physcomitrella patens]	predicted protein [Physcomitrella patens]	982	1	135	212.616	540	9.52302e-62	114	137	83	119	137	87	1
unigene_07906	298	1	148	XP_001758347.1	168011312	predicted protein	[Physcomitrella patens]	predicted protein [Physcomitrella patens]	152	1	148	154.451	389	2.04335e-43	84	148	57	87	148	59	1
unigene_07910	232	1	219	XP_001768415.1	168031814	predicted protein	[Physcomitrella patens]	predicted protein [Physcomitrella patens]	503	282	500	362.073	928	3.72538e-121	168	219	77	186	219	85	1
unigene_07912	454	1	454	XP_001780273.1	168056531	predicted protein	[Physcomitrella patens]	predicted protein [Physcomitrella patens]	595	1	429	551.206	1419	0	284	457	62	323	457	71	1
unigene_07913	153	1	153	XP_001774696.1	168044454	predicted protein	[Physcomitrella patens]	predicted protein [Physcomitrella patens]	687	337	489	301.212	770	1.35089e-96	146	153	95	151	153	99	1
unigene_07926	438	1	438	XP_001761402.1	168017734	predicted protein	[Physcomitrella patens]	predicted protein [Physcomitrella patens]	661	187	661	678.707	1750	0	346	478	72	376	478	79	1
unigene_07928	635	1	635	XP_001763406.1	168021754	predicted protein	[Physcomitrella patens]	predicted protein [Physcomitrella patens]	668	1	668	890.182	2299	0	462	679	68	503	679	74	1
unigene_07932	551	1	540	BAD00099.2	71979923	nitrate transporter	[Physcomitrella patens]	nitrate transporter [Physcomitrella patens]	549	1	539	850.892	2197	0	398	541	74	464	541	86	1
unigene_07935	649	1	618	XP_001767839.1	168030657	predicted protein	[Physcomitrella patens]	predicted protein [Physcomitrella patens]	649	1	618	1173.69	3035	0	573	618	93	577	618	93	1
unigene_07944	531	1	531	XP_001753098.1	168000789	predicted protein	[Physcomitrella patens]	predicted protein [Physcomitrella patens]	1712	1	531	1024.62	2648	0	497	531	94	508	531	96	1
unigene_07945	608	1	608	XP_001770673.1	168036356	predicted protein	[Physcomitrella patens]	predicted protein [Physcomitrella patens]	717	96	716	985.326	2546	0	468	623	75	526	623	84	1
unigene_07951	74	1	34	XP_002988988.1	302814609	hypothetical protein SELMODRAFT_159835	[Selaginella moellendorffii]	hypothetical protein SELMODRAFT_159835 [Selaginella moellendorffii]	742	536	569	62.7734	151	5.05711e-10	21	34	62	28	34	82	1
unigene_07953	69	1	34	CCK92575.1	549283108	hypothetical protein BN164_2010001	[Peptoclostridium difficile T20]	hypothetical protein BN164_2010001 [Peptoclostridium difficile T20]	40	1	34	58.9214	141	1.57944e-10	28	34	82	29	34	85	1
unigene_07956	60	1	34	XP_001780095.1	168056171	predicted protein	[Physcomitrella patens]	predicted protein [Physcomitrella patens]	859	762	795	70.0922	170	9.17793e-13	32	34	94	34	34	100	1
unigene_07957	659	1	648	XP_001764987.1	168024928	ATP-binding cassette transporter, subfamily G, member 16, group PDR protein PpABCG16	[Physcomitrella patens]	ATP-binding cassette transporter, subfamily G, member 16, group PDR protein PpABCG16 [Physcomitrella patens]	1456	491	1102	793.112	2047	0	403	649	62	463	649	71	1
unigene_07959	230	1	230	XP_001759865.1	168014651	predicted protein	[Physcomitrella patens]	predicted protein [Physcomitrella patens]	230	1	230	245.358	625	6.32096e-79	138	230	60	144	230	63	1
unigene_07963	397	1	397	XP_001783435.1	168062942	predicted protein	[Physcomitrella patens]	predicted protein [Physcomitrella patens]	407	1	407	610.912	1574	0	310	408	76	332	408	81	1
unigene_07966	208	1	208	XP_001771033.1	168037080	predicted protein	[Physcomitrella patens]	predicted protein [Physcomitrella patens]	206	1	206	239.965	611	1.33124e-77	118	208	57	149	208	72	1
unigene_07969	115	1	115	XP_008242463.1	645274698	PREDICTED: acid phosphatase 1	[Prunus mume]	PREDICTED: acid phosphatase 1 [Prunus mume]	256	141	255	207.223	526	1.55428e-65	97	115	84	106	115	92	1
unigene_07980	822	1	822	XP_001779285.1	168053725	predicted protein	[Physcomitrella patens]	predicted protein [Physcomitrella patens]	951	136	872	1023.08	2644	0	549	824	67	601	824	73	1
unigene_07983	78	1	44	XP_001752961.1	168000515	predicted protein	[Physcomitrella patens]	predicted protein [Physcomitrella patens]	209	86	129	92.0485	227	1.20536e-21	39	44	89	43	44	98	1
unigene_07992	162	1	104	XP_001768921.1	168032831	predicted protein	[Physcomitrella patens]	predicted protein [Physcomitrella patens]	115	1	104	188.734	478	2.04355e-59	91	104	88	100	104	96	1
unigene_07995	458	1	457	YP_009136289.1	817527098	NdhF (chloroplast)	[Nyholmiella obtusifolia]	NdhF (chloroplast) [Nyholmiella obtusifolia]	703	41	501	765.763	1976	0	388	461	84	400	461	87	1
unigene_07996	71	1	33	GAQ87453.1	971510749	Methyltransferase	[Klebsormidium flaccidum]	Methyltransferase [Klebsormidium flaccidum]	440	272	304	70.0922	170	1.14973e-12	30	33	91	32	33	97	1
unigene_07997	94	1	94	WP_047796998.1	836648775	NADH dehydrogenase	[Staphylococcus capitis]	NADH dehydrogenase [Staphylococcus capitis]	499	131	224	187.963	476	8.51828e-56	94	94	100	94	94	100	1
unigene_08000	193	1	133	XP_001773800.1	168042649	predicted protein	[Physcomitrella patens]	predicted protein [Physcomitrella patens]	298	1	156	174.866	442	5.80752e-51	96	163	59	100	163	61	1
unigene_08012	826	1	799	XP_001755888.1	168006382	predicted protein	[Physcomitrella patens]	predicted protein [Physcomitrella patens]	1460	623	1423	846.269	2185	0	480	810	59	552	810	68	1
unigene_08015	662	1	634	XP_011626194.1	769802881	PREDICTED: BTB/POZ domain-containing protein At1g67900	[Amborella trichopoda]	PREDICTED: BTB/POZ domain-containing protein At1g67900 [Amborella trichopoda]	623	1	621	534.258	1375	3.24063e-180	307	658	47	409	658	62	1
unigene_08032	146	1	99	XP_001762450.1	168019837	predicted protein	[Physcomitrella patens]	predicted protein [Physcomitrella patens]	397	303	389	127.487	319	1.38286e-32	62	99	63	78	99	79	1
unigene_08033	446	1	58	XP_001773118.1	168041276	predicted protein	[Physcomitrella patens]	predicted protein [Physcomitrella patens]	203	139	196	117.857	294	1.46306e-27	53	58	91	55	58	95	1
unigene_08053	139	1	139	XP_001772919.1	168040876	predicted protein	[Physcomitrella patens]	predicted protein [Physcomitrella patens]	139	1	139	261.151	666	3.75012e-88	126	139	91	135	139	97	1
unigene_08071	136	1	136	XP_005852293.1	552808070	hypothetical protein CHLNCDRAFT_28967	[Chlorella variabilis]	hypothetical protein CHLNCDRAFT_28967 [Chlorella variabilis]	136	1	136	273.478	698	5.07987e-93	136	136	100	136	136	100	1
unigene_08072	739	1	737	XP_001776984.1	168049063	predicted protein	[Physcomitrella patens]	predicted protein [Physcomitrella patens]	744	1	738	1138.25	2943	0	544	738	74	617	738	84	1
unigene_08079	219	1	219	XP_001764407.1	168023764	predicted protein	[Physcomitrella patens]	predicted protein [Physcomitrella patens]	743	291	509	421.394	1082	1.99429e-141	196	219	89	213	219	97	1
unigene_08082	84	1	45	XP_002964653.1	302762462	hypothetical protein SELMODRAFT_230423	[Selaginella moellendorffii]	hypothetical protein SELMODRAFT_230423 [Selaginella moellendorffii]	324	148	192	103.219	256	7.49388e-25	45	45	100	45	45	100	1
unigene_08087	100	1	49	ACR36771.1	238011472	unknown	[Zea mays]	unknown [Zea mays]	210	130	178	86.2705	212	6.11368e-19	40	49	82	45	49	92	1
unigene_08090	309	1	309	XP_001775460.1	168045993	predicted protein	[Physcomitrella patens]	predicted protein [Physcomitrella patens]	525	1	312	483.411	1243	3.76883e-167	231	312	74	261	312	84	1
unigene_08096	61	1	47	BAJ61940.1	319996462	adaptor complexes medium subunit	[Nymphaea hybrid cultivar]	adaptor complexes medium subunit [Nymphaea hybrid cultivar]	196	77	123	97.4413	241	4.17189e-24	46	47	98	46	47	98	1
unigene_08097	66	1	48	XP_006437319.1	567889597	hypothetical protein CICLE_v10031791mg	[Citrus clementina]	hypothetical protein CICLE_v10031791mg [Citrus clementina]	225	169	216	100.138	248	8.98194e-25	47	48	98	47	48	98	1
unigene_08110	81	1	36	XP_002989786.1	302816214	hypothetical protein SELMODRAFT_184818	[Selaginella moellendorffii]	hypothetical protein SELMODRAFT_184818 [Selaginella moellendorffii]	413	359	394	60.077	144	7.16941e-09	26	36	72	31	36	86	1
unigene_08115	140	1	96	XP_001754343.1	168003285	predicted protein	[Physcomitrella patens]	predicted protein [Physcomitrella patens]	199	1	96	141.354	355	6.32381e-40	66	96	69	73	96	76	1
unigene_08116	127	1	95	XP_001757544.1	168009702	predicted protein	[Physcomitrella patens]	predicted protein [Physcomitrella patens]	199	6	102	61.6178	148	2.89584e-09	37	98	38	54	98	55	1
unigene_08119	52	1	43	XP_001767418.1	168029811	predicted protein	[Physcomitrella patens]	predicted protein [Physcomitrella patens]	2260	725	767	65.0846	157	3.55297e-11	32	43	74	33	43	77	1
unigene_08122	238	1	236	XP_001777673.1	168050452	predicted protein	[Physcomitrella patens]	predicted protein [Physcomitrella patens]	314	5	240	302.753	774	3.33566e-100	151	237	64	183	237	77	1
unigene_08125	273	1	273	XP_001780497.1	168056984	predicted protein	[Physcomitrella patens]	predicted protein [Physcomitrella patens]	272	1	272	389.037	998	2.15007e-134	201	274	73	206	274	75	1
unigene_08134	1298	1	1296	XP_006828457.1	586647314	PREDICTED: nuclear pore complex protein NUP155	[Amborella trichopoda]	PREDICTED: nuclear pore complex protein NUP155 [Amborella trichopoda]	1494	190	1459	1238.79	3204	0	681	1316	52	852	1316	65	1
unigene_08138	342	1	184	XP_001761796.1	168018525	predicted protein	[Physcomitrella patens]	predicted protein [Physcomitrella patens]	346	117	285	287.345	734	3.61199e-92	145	184	79	157	184	85	1
unigene_08143	165	1	150	XP_001753011.1	168000615	predicted protein	[Physcomitrella patens]	predicted protein [Physcomitrella patens]	165	1	150	272.707	696	8.56717e-92	134	150	89	136	150	91	1
unigene_08144	679	1	679	XP_001767698.1	168030374	predicted protein	[Physcomitrella patens]	predicted protein [Physcomitrella patens]	916	236	916	893.649	2308	0	468	711	66	518	711	73	1
unigene_08150	105	1	51	XP_001773057.1	168041154	predicted protein	[Physcomitrella patens]	predicted protein [Physcomitrella patens]	731	471	521	89.3521	220	7.96458e-19	41	51	80	44	51	86	1
unigene_08153	208	1	208	XP_001766565.1	168028097	4-hydroxy-3-methylbut-2-en-1-yl diphosphate synthase	[Physcomitrella patens]	4-hydroxy-3-methylbut-2-en-1-yl diphosphate synthase [Physcomitrella patens]	691	430	637	355.14	910	1.99035e-116	170	208	82	182	208	88	1
unigene_08157	93	1	31	XP_001785330.1	168066821	predicted protein	[Physcomitrella patens]	predicted protein [Physcomitrella patens]	792	569	599	67.3958	163	2.52896e-11	29	31	94	29	31	94	1
unigene_08171	2073	1	1145	XP_001753885.1	168002367	predicted protein	[Physcomitrella patens]	predicted protein [Physcomitrella patens]	1847	393	1570	1152.89	2981	0	649	1196	54	746	1196	62	1
unigene_08177	1091	1	1091	XP_001785293.1	168066745	predicted protein	[Physcomitrella patens]	predicted protein [Physcomitrella patens]	1090	1	1090	2081.6	5392	0	1018	1091	93	1034	1091	95	1
unigene_08182	125	1	41	XP_001780286.1	168056557	predicted protein	[Physcomitrella patens]	predicted protein [Physcomitrella patens]	520	264	304	57.3806	137	3.04432e-07	27	41	66	32	41	78	1
unigene_08183	218	1	55	KKF22854.1	808873568	hypothetical protein EH28_02027	[Larimichthys crocea]	hypothetical protein EH28_02027 [Larimichthys crocea]	659	368	422	62.003	149	7.42586e-08	28	55	51	39	55	71	1
unigene_08185	187	1	187	XP_001766996.1	168028963	predicted protein	[Physcomitrella patens]	predicted protein [Physcomitrella patens]	222	54	221	220.32	560	5.27189e-70	110	191	58	128	191	67	1
unigene_08191	69	1	56	XP_001782493.1	168061027	predicted protein	[Physcomitrella patens]	predicted protein [Physcomitrella patens]	1575	307	362	92.4337	228	1.71788e-20	41	56	73	48	56	86	1
unigene_08195	518	1	494	XP_001755804.1	168006213	argonaute family member	[Physcomitrella patens]	argonaute family member [Physcomitrella patens]	904	347	845	746.117	1925	0	350	502	70	420	502	84	1
unigene_08205	106	1	106	EID19494.1	383341229	hypothetical protein HMPREF1043_0706	[Streptococcus anginosus subsp. whileyi CCUG 39159]	hypothetical protein HMPREF1043_0706 [Streptococcus anginosus subsp. whileyi CCUG 39159]	223	1	107	167.933	424	1.23668e-50	88	107	82	92	107	86	1
unigene_08206	168	1	168	XP_001761023.1	168016974	predicted protein	[Physcomitrella patens]	predicted protein [Physcomitrella patens]	331	162	331	266.159	679	9.51143e-87	128	170	75	140	170	82	1
unigene_08209	453	1	137	XP_001763142.1	168021225	predicted protein	[Physcomitrella patens]	predicted protein [Physcomitrella patens]	138	1	137	243.817	621	1.37347e-76	119	137	87	120	137	88	1
unigene_08222	491	1	228	XP_001767605.1	168030187	predicted protein	[Physcomitrella patens]	predicted protein [Physcomitrella patens]	254	1	254	315.079	806	3.26622e-102	149	254	59	183	254	72	1
unigene_08229	215	1	151	XP_001761131.1	168017190	predicted protein	[Physcomitrella patens]	predicted protein [Physcomitrella patens]	163	1	149	284.263	726	1.48083e-95	136	151	90	142	151	94	1
unigene_08230	171	1	165	XP_001769981.1	168034964	predicted protein	[Physcomitrella patens]	predicted protein [Physcomitrella patens]	287	122	286	240.736	613	2.53581e-77	116	165	70	131	165	79	1
unigene_08238	77	1	62	XP_001752882.1	168000356	predicted protein	[Physcomitrella patens]	predicted protein [Physcomitrella patens]	294	99	161	92.0485	227	5.48859e-21	50	64	78	53	64	83	1
unigene_08239	73	1	52	XP_001785820.1	168067856	predicted protein	[Physcomitrella patens]	predicted protein [Physcomitrella patens]	405	249	300	111.309	277	1.01e-27	48	52	92	49	52	94	1
unigene_08241	97	1	51	KJB34406.1	763767191	hypothetical protein B456_006G064700	[Gossypium raimondii]	hypothetical protein B456_006G064700 [Gossypium raimondii]	87	38	87	85.5001	210	5.07215e-20	41	51	80	46	51	90	1
unigene_08242	982	1	982	XP_001769672.1	168034343	predicted protein	[Physcomitrella patens]	predicted protein [Physcomitrella patens]	982	1	982	1850.1	4791	0	900	983	92	924	983	94	1
unigene_08246	290	1	290	AHI15954.1	578360296	flavonoid 3&apos;-hydroxylase	[Pohlia nutans]	flavonoid 3&apos;-hydroxylase [Pohlia nutans]	534	191	476	447.973	1151	2.11692e-153	211	290	73	243	290	84	1
unigene_08249	87	1	45	XP_001761084.1	168017096	predicted protein	[Physcomitrella patens]	predicted protein [Physcomitrella patens]	557	512	557	63.1586	152	7.0493e-10	35	46	76	37	46	80	1
unigene_08264	68	1	49	XP_001772051.1	168039129	predicted protein	[Physcomitrella patens]	predicted protein [Physcomitrella patens]	559	99	147	87.8113	216	7.17541e-19	39	49	80	46	49	94	1
unigene_08277	62	1	46	XP_001764983.1	168024920	predicted protein	[Physcomitrella patens]	predicted protein [Physcomitrella patens]	193	91	136	87.0409	214	4.48634e-20	40	46	87	42	46	91	1
unigene_08290	280	1	262	AML79557.1	1001018785	putative LOV domain-containing protein	[Leucodon brachypus]	putative LOV domain-containing protein [Leucodon brachypus]	628	243	504	497.664	1280	6.9432e-172	235	262	90	245	262	94	1
unigene_08320	111	1	111	GAE68092.1	574138181	L-proline glycine betaine ABC transport system permease protein ProV	[Propionibacterium acnes JCM 18909]	L-proline glycine betaine ABC transport system permease protein ProV [Propionibacterium acnes JCM 18909]	243	29	139	223.787	569	2.85515e-72	110	111	99	111	111	100	1
unigene_08330	460	1	460	XP_001766677.1	168028322	predicted protein	[Physcomitrella patens]	predicted protein [Physcomitrella patens]	490	1	490	605.52	1560	0	315	520	61	365	520	70	1
unigene_08337	134	1	129	XP_001753258.1	168001110	predicted protein	[Physcomitrella patens]	predicted protein [Physcomitrella patens]	451	289	422	117.857	294	7.16864e-29	70	134	52	84	134	63	1
unigene_08342	100	1	100	YP_009109450.1	722491661	ribosomal protein S14 (chloroplast)	[Sanionia uncinata]	ribosomal protein S14 (chloroplast) [Sanionia uncinata]	100	1	100	176.022	445	1.41206e-55	84	100	84	86	100	86	1
unigene_08349	219	1	219	XP_001770677.1	168036364	predicted protein	[Physcomitrella patens]	predicted protein [Physcomitrella patens]	906	457	675	334.339	856	4.31543e-106	164	219	75	179	219	82	1
unigene_08357	259	1	259	XP_001771815.1	168038654	predicted protein	[Physcomitrella patens]	predicted protein [Physcomitrella patens]	259	1	259	462.611	1189	6.53571e-164	219	259	85	236	259	91	1
unigene_08360	97	1	97	WP_016519340.1	513859455	acetate kinase	[Treponema vincentii]	acetate kinase [Treponema vincentii]	449	282	378	201.83	512	1.71567e-61	96	97	99	97	97	100	1
unigene_08363	102	1	102	EVN68511.1	581356944	hypothetical protein P076_00869	[Staphylococcus aureus M1002]	hypothetical protein P076_00869 [Staphylococcus aureus M1002]	165	20	121	139.428	350	2.87436e-40	73	102	72	73	102	72	1
unigene_08364	207	1	190	XP_001759627.1	168014172	Rab5/RabF-family small GTPase	[Physcomitrella patens]	Rab5/RabF-family small GTPase [Physcomitrella patens]	208	1	188	338.576	867	1.57415e-116	165	190	87	171	190	90	1
unigene_08370	200	1	55	XP_001775001.1	168045069	predicted protein	[Physcomitrella patens]	predicted protein [Physcomitrella patens]	120	66	120	105.531	262	4.70583e-26	47	55	85	49	55	89	1
unigene_08371	224	1	224	XP_001777695.1	168050497	predicted protein	[Physcomitrella patens]	predicted protein [Physcomitrella patens]	4890	559	784	346.665	888	7.59697e-107	162	226	72	191	226	85	1
unigene_08373	53	1	27	XP_001785261.1	168066679	Rab6/RabH-family small GTPase	[Physcomitrella patens]	Rab6/RabH-family small GTPase [Physcomitrella patens]	213	142	168	57.3806	137	8.41875e-09	27	27	100	27	27	100	1
unigene_08380	154	1	154	XP_001773408.1	168041860	predicted protein	[Physcomitrella patens]	predicted protein [Physcomitrella patens]	417	264	417	258.84	660	4.15289e-83	132	154	86	135	154	88	1
unigene_08385	486	1	450	XP_001761932.1	168018797	predicted protein	[Physcomitrella patens]	predicted protein [Physcomitrella patens]	592	1	443	764.222	1972	0	371	450	82	401	450	89	1
unigene_08386	538	1	536	XP_001753863.1	168002323	predicted protein	[Physcomitrella patens]	predicted protein [Physcomitrella patens]	723	1	530	967.222	2499	0	474	537	88	500	537	93	1
unigene_08390	154	1	148	XP_001783317.1	168062702	predicted protein	[Physcomitrella patens]	predicted protein [Physcomitrella patens]	148	1	148	254.218	648	5.42615e-85	125	148	84	129	148	87	1
unigene_08392	82	1	82	WP_004833554.1	490971760	ATP--guanido phosphotransferase	[Parvimonas micra]	ATP--guanido phosphotransferase [Parvimonas micra]	325	241	322	148.673	374	2.27292e-42	76	82	93	80	82	98	1
unigene_08395	69	1	69	XP_001776621.1	168048332	predicted protein	[Physcomitrella patens]	predicted protein [Physcomitrella patens]	703	284	352	94.3597	233	3.31135e-21	45	69	65	53	69	77	1
unigene_08397	224	1	224	XP_001773382.1	168041808	predicted protein	[Physcomitrella patens]	predicted protein [Physcomitrella patens]	303	45	270	303.138	775	7.89626e-101	153	227	67	168	227	74	1
unigene_08400	66	1	42	XP_001757168.1	168008948	predicted protein	[Physcomitrella patens]	predicted protein [Physcomitrella patens]	1267	267	308	85.8853	211	3.28737e-18	38	42	90	40	42	95	1
unigene_08409	102	1	42	XP_001766100.1	168027163	predicted protein	[Physcomitrella patens]	predicted protein [Physcomitrella patens]	1134	476	517	74.3294	181	1.58457e-13	34	42	81	36	42	86	1
unigene_08412	88	1	61	XP_003590533.1	357440511	single-stranded DNA-binding protein	[Medicago truncatula]	single-stranded DNA-binding protein [Medicago truncatula]	291	201	261	87.8113	216	3.74425e-19	38	61	62	47	61	77	1
unigene_08418	381	1	381	XP_001756955.1	168008521	predicted protein	[Physcomitrella patens]	predicted protein [Physcomitrella patens]	387	1	385	686.411	1770	0	331	385	86	356	385	92	1
unigene_08423	245	1	245	GAQ79605.1	971518570	hypothetical protein KFL_000340085	[Klebsormidium flaccidum]	hypothetical protein KFL_000340085 [Klebsormidium flaccidum]	1216	970	1216	259.225	661	3.72863e-76	128	247	52	171	247	69	1
unigene_08429	140	1	140	XP_001755576.1	168005756	ATP-binding cassette transporter, subfamily I, member 2, ABC component protein PpABCI2	[Physcomitrella patens]	ATP-binding cassette transporter, subfamily I, member 2, ABC component protein PpABCI2 [Physcomitrella patens]	292	152	292	253.832	647	4.93748e-83	126	141	89	131	141	93	1
unigene_08430	429	1	429	XP_001783632.1	168063344	predicted protein	[Physcomitrella patens]	predicted protein [Physcomitrella patens]	428	1	428	743.806	1919	0	376	429	88	391	429	91	1
unigene_08444	87	1	43	XP_001752238.1	167999065	predicted protein	[Physcomitrella patens]	predicted protein [Physcomitrella patens]	229	186	228	80.8777	198	5.82173e-17	38	43	88	41	43	95	1
unigene_08455	136	1	136	XP_006288773.1	565461548	hypothetical protein CARUB_v10002094mg, partial	[Capsella rubella]	hypothetical protein CARUB_v10002094mg, partial [Capsella rubella]	175	40	175	275.789	704	1.81237e-93	136	136	100	136	136	100	1
unigene_08458	79	1	79	XP_001784156.1	168064412	predicted protein	[Physcomitrella patens]	predicted protein [Physcomitrella patens]	79	1	79	145.591	366	2.49659e-44	67	79	85	72	79	91	1
unigene_08461	66	1	50	ADE00701.1	291376846	hypothetical protein HMPREF0675_3295	[Propionibacterium acnes SK137]	hypothetical protein HMPREF0675_3295 [Propionibacterium acnes SK137]	556	1	50	66.2402	160	2.56171e-11	34	50	68	34	50	68	1
unigene_08463	291	1	280	XP_001769776.1	168034552	predicted protein	[Physcomitrella patens]	predicted protein [Physcomitrella patens]	597	239	546	332.798	852	1.62897e-107	169	309	55	205	309	66	1
unigene_08468	378	1	378	XP_002969651.1	302772466	hypothetical protein SELMODRAFT_410492	[Selaginella moellendorffii]	hypothetical protein SELMODRAFT_410492 [Selaginella moellendorffii]	835	464	835	619.387	1596	0	295	378	78	328	378	87	1
unigene_08476	1464	1	1464	XP_001762418.1	168019772	predicted protein	[Physcomitrella patens]	predicted protein [Physcomitrella patens]	1503	45	1503	2333.14	6045	0	1168	1471	79	1231	1471	84	1
unigene_08481	285	1	285	XP_001783243.1	168062552	predicted protein	[Physcomitrella patens]	predicted protein [Physcomitrella patens]	285	1	285	524.242	1349	0	251	285	88	266	285	93	1
unigene_08484	212	1	67	XP_001764665.1	168024281	predicted protein	[Physcomitrella patens]	predicted protein [Physcomitrella patens]	256	1	67	113.62	283	1.84043e-27	53	67	79	59	67	88	1
unigene_08488	162	1	162	XP_001779616.1	168054394	predicted protein	[Physcomitrella patens]	predicted protein [Physcomitrella patens]	260	50	223	168.318	425	1.84894e-49	93	174	53	118	174	68	1
unigene_08490	83	1	82	XP_001767847.1	168030673	predicted protein	[Physcomitrella patens]	predicted protein [Physcomitrella patens]	121	1	81	86.2705	212	3.00494e-20	57	82	70	65	82	79	1
unigene_08502	74	1	71	XP_001765354.1	168025665	predicted protein	[Physcomitrella patens]	predicted protein [Physcomitrella patens]	318	225	294	75.485	184	1.0258e-14	41	72	57	52	72	72	1
unigene_08512	241	1	222	XP_001764511.1	168023972	Qc-SNARE, SYP6/Tlg1p/Syntaxin 6 family	[Physcomitrella patens]	Qc-SNARE, SYP6/Tlg1p/Syntaxin 6 family [Physcomitrella patens]	236	1	217	369.392	947	1.25326e-127	190	223	85	202	223	91	1
unigene_08531	425	1	424	XP_001774493.1	168044045	predicted protein	[Physcomitrella patens]	predicted protein [Physcomitrella patens]	426	1	424	749.199	1933	0	355	424	84	385	424	91	1
unigene_08533	381	1	358	XP_001782077.1	168060182	predicted protein	[Physcomitrella patens]	predicted protein [Physcomitrella patens]	558	176	533	679.478	1752	0	329	358	92	336	358	94	1
unigene_08537	117	1	71	XP_001775557.1	168046189	predicted protein	[Physcomitrella patens]	predicted protein [Physcomitrella patens]	1527	446	516	109.768	273	1.12197e-25	50	71	70	56	71	79	1
unigene_08539	471	1	471	XP_001785876.1	168067980	predicted protein	[Physcomitrella patens]	predicted protein [Physcomitrella patens]	471	1	471	767.689	1981	0	369	471	78	408	471	87	1
unigene_08543	78	1	53	XP_001762291.1	168019518	predicted protein	[Physcomitrella patens]	predicted protein [Physcomitrella patens]	190	75	127	73.9442	180	7.63925e-15	39	53	74	45	53	85	1
unigene_08545	90	1	89	XP_001773703.1	168042454	predicted protein	[Physcomitrella patens]	predicted protein [Physcomitrella patens]	559	470	558	155.992	393	2.75066e-43	69	89	78	79	89	89	1
unigene_08547	338	1	332	XP_001778727.1	168052598	predicted protein	[Physcomitrella patens]	predicted protein [Physcomitrella patens]	643	122	453	441.039	1133	2.02076e-148	239	332	72	272	332	82	1
unigene_08548	693	1	660	XP_001763064.1	168021068	predicted protein	[Physcomitrella patens]	predicted protein [Physcomitrella patens]	683	1	655	996.497	2575	0	499	665	75	552	665	83	1
unigene_08557	81	1	80	XP_001761262.1	168017453	ATP-binding cassette transporter, subfamily F, member 1 protein PpABCF1	[Physcomitrella patens]	ATP-binding cassette transporter, subfamily F, member 1 protein PpABCF1 [Physcomitrella patens]	726	575	655	79.7221	195	8.54442e-16	46	82	56	53	82	65	1
unigene_08558	53	1	43	XP_001764395.1	168023740	predicted protein	[Physcomitrella patens]	predicted protein [Physcomitrella patens]	524	177	219	77.411	189	1.46691e-15	35	43	81	37	43	86	1
unigene_08559	176	1	152	BAT92837.1	965605661	hypothetical protein VIGAN_07168100	[Vigna angularis var. angularis]	hypothetical protein VIGAN_07168100 [Vigna angularis var. angularis]	166	15	166	69.3218	168	6.29769e-12	44	152	29	68	152	45	1
unigene_08560	736	1	731	XP_001763026.1	168020992	predicted protein	[Physcomitrella patens]	predicted protein [Physcomitrella patens]	1115	313	1049	892.878	2306	0	469	764	61	547	764	72	1
unigene_08565	852	1	852	XP_001761588.1	168018107	predicted protein	[Physcomitrella patens]	predicted protein [Physcomitrella patens]	787	1	787	1367.83	3539	0	665	853	78	723	853	85	1
unigene_08569	320	1	317	XP_001780896.1	168057791	predicted protein	[Physcomitrella patens]	predicted protein [Physcomitrella patens]	319	1	317	497.278	1279	1.34061e-175	240	319	75	268	319	84	1
unigene_08572	596	1	596	XP_001753966.1	168002529	predicted protein	[Physcomitrella patens]	predicted protein [Physcomitrella patens]	596	1	596	966.066	2496	0	462	596	78	505	596	85	1
unigene_08574	286	1	286	XP_001774605.1	168044271	predicted protein	[Physcomitrella patens]	predicted protein [Physcomitrella patens]	282	1	281	372.089	954	2.54698e-127	181	286	63	225	286	79	1
unigene_08576	68	1	68	AEB39780.1	328774761	pentatricopeptide repeat protein 45	[Funaria hygrometrica]	pentatricopeptide repeat protein 45 [Funaria hygrometrica]	1097	311	378	107.457	267	8.22893e-26	48	68	71	57	68	84	1
unigene_08577	232	1	232	XP_001761941.1	168018815	predicted protein	[Physcomitrella patens]	predicted protein [Physcomitrella patens]	332	37	287	115.546	288	2.73445e-27	93	262	35	119	262	45	1
unigene_08583	430	1	426	XP_001766695.1	168028358	predicted protein	[Physcomitrella patens]	predicted protein [Physcomitrella patens]	667	1	458	472.626	1215	6.63178e-159	291	467	62	328	467	70	1
unigene_08605	1880	1	751	XP_001775987.1	168047055	predicted protein	[Physcomitrella patens]	predicted protein [Physcomitrella patens]	1705	1	727	1052.74	2721	0	538	752	72	591	752	79	1
unigene_08610	187	1	187	XP_015902618.1	1009168363	PREDICTED: protein TORNADO 1	[Ziziphus jujuba]	PREDICTED: protein TORNADO 1 [Ziziphus jujuba]	1381	313	504	85.1149	209	4.33538e-16	68	196	35	99	196	51	1
unigene_08611	260	1	260	XP_001776045.1	168047172	predicted protein	[Physcomitrella patens]	predicted protein [Physcomitrella patens]	461	202	461	415.231	1066	4.77291e-142	189	260	73	222	260	85	1
unigene_08618	259	1	163	XP_320450.4	158300562	AGAP012078-PA	[Anopheles gambiae str. PEST]	AGAP012078-PA [Anopheles gambiae str. PEST]	760	296	458	122.479	306	3.37952e-28	71	163	44	97	163	60	1
unigene_08622	109	1	109	XP_001773526.1	168042097	predicted protein	[Physcomitrella patens]	predicted protein [Physcomitrella patens]	433	147	255	220.32	560	1.10578e-68	105	109	96	108	109	99	1
unigene_08628	535	1	428	XP_001776872.1	168048838	predicted protein	[Physcomitrella patens]	predicted protein [Physcomitrella patens]	838	388	789	454.136	1167	6.24158e-148	245	437	56	292	437	67	1
unigene_08630	269	1	268	XP_001769656.1	168034311	predicted protein	[Physcomitrella patens]	predicted protein [Physcomitrella patens]	592	126	392	446.047	1146	3.40366e-152	209	268	78	239	268	89	1
unigene_08634	176	1	120	DAA42766.1	414864209	TPA: hypothetical protein ZEAMMB73_498672	[Zea mays]	TPA: hypothetical protein ZEAMMB73_498672 [Zea mays]	659	416	538	62.7734	151	1.54164e-08	41	124	33	65	124	52	1
unigene_08636	181	1	181	XP_001773868.1	168042786	predicted protein	[Physcomitrella patens]	predicted protein [Physcomitrella patens]	501	162	345	299.671	766	1.69947e-97	140	184	76	166	184	90	1
unigene_08641	214	1	213	XP_001775266.1	168045603	predicted protein	[Physcomitrella patens]	predicted protein [Physcomitrella patens]	216	1	216	341.273	874	2.47017e-117	168	217	77	188	217	87	1
unigene_08645	347	1	347	XP_001764819.1	168024590	predicted protein	[Physcomitrella patens]	predicted protein [Physcomitrella patens]	396	1	359	599.742	1545	0	309	360	86	319	360	89	1
unigene_08649	851	1	845	XP_001771362.1	168037743	predicted protein	[Physcomitrella patens]	predicted protein [Physcomitrella patens]	965	1	840	903.664	2334	0	500	852	59	614	852	72	1
unigene_08650	412	1	412	XP_001768285.1	168031553	predicted protein	[Physcomitrella patens]	predicted protein [Physcomitrella patens]	716	181	610	625.165	1611	0	315	431	73	350	431	81	1
unigene_08654	54	1	54	WP_021767954.1	545661363	hypothetical protein	[Leptotrichia sp. oral taxon 215]	hypothetical protein [Leptotrichia sp. oral taxon 215]	124	71	124	112.079	279	6.49852e-31	54	54	100	54	54	100	1
unigene_08655	193	1	118	KFQ80639.1	677491234	hypothetical protein N337_11064, partial	[Phoenicopterus ruber ruber]	hypothetical protein N337_11064, partial [Phoenicopterus ruber ruber]	200	83	200	112.849	281	5.37312e-28	57	118	48	72	118	61	1
unigene_08666	396	1	395	XP_001762553.1	168020043	predicted protein	[Physcomitrella patens]	predicted protein [Physcomitrella patens]	407	1	395	604.364	1557	0	288	395	73	328	395	83	1
unigene_08667	229	1	229	XP_001769359.1	168033714	predicted protein	[Physcomitrella patens]	predicted protein [Physcomitrella patens]	229	1	229	411.764	1057	8.93567e-145	194	229	85	208	229	91	1
unigene_08674	74	1	28	XP_001770016.1	168035034	predicted protein	[Physcomitrella patens]	predicted protein [Physcomitrella patens]	496	51	78	56.225	134	9.81405e-08	25	28	89	28	28	100	1
unigene_08675	123	1	104	XP_001766651.1	168028270	predicted protein	[Physcomitrella patens]	predicted protein [Physcomitrella patens]	106	1	104	182.185	461	1.47471e-57	100	104	96	103	104	99	1
unigene_08681	217	1	216	BAD86497.1	57157799	germin-like protein	[Physcomitrella patens]	germin-like protein [Physcomitrella patens]	217	1	215	271.937	694	8.17774e-90	134	217	62	164	217	76	1
unigene_08686	565	1	557	XP_001785307.1	168066774	predicted protein	[Physcomitrella patens]	predicted protein [Physcomitrella patens]	557	1	556	886.33	2289	0	423	557	76	477	557	86	1
unigene_08692	156	1	156	XP_001778105.1	168051324	predicted protein	[Physcomitrella patens]	predicted protein [Physcomitrella patens]	1416	533	687	188.348	477	1.56314e-52	96	156	62	110	156	71	1
unigene_08699	364	1	355	XP_001783746.1	168063575	predicted protein	[Physcomitrella patens]	predicted protein [Physcomitrella patens]	634	295	627	535.798	1379	0	271	356	76	298	356	84	1
unigene_08700	327	1	326	XP_001771843.1	168038711	predicted protein	[Physcomitrella patens]	predicted protein [Physcomitrella patens]	421	127	420	499.975	1286	6.85386e-175	249	329	76	265	329	81	1
unigene_08733	351	1	253	ABR16307.1	148906303	unknown	[Picea sitchensis]	unknown [Picea sitchensis]	407	95	359	272.707	696	1.88577e-85	134	267	50	170	267	64	1
unigene_08745	55	1	55	XP_001760834.1	168016595	predicted protein	[Physcomitrella patens]	predicted protein [Physcomitrella patens]	289	99	153	88.5817	218	4.31929e-20	42	55	76	49	55	89	1
unigene_08747	392	1	392	XP_001761148.1	168017225	26S proteasome regulatory complex, ATPase RPT4	[Physcomitrella patens]	26S proteasome regulatory complex, ATPase RPT4 [Physcomitrella patens]	392	1	392	791.956	2044	0	388	392	99	391	392	100	1
unigene_08752	230	1	230	XP_001763190.1	168021321	predicted protein	[Physcomitrella patens]	predicted protein [Physcomitrella patens]	652	369	598	405.216	1040	4.7665e-136	204	230	89	217	230	94	1
unigene_08773	64	1	51	XP_015075292.1	970028006	PREDICTED: glutathione S-transferase DHAR2-like	[Solanum pennellii]	PREDICTED: glutathione S-transferase DHAR2-like [Solanum pennellii]	156	69	119	61.6178	148	1.60128e-10	23	51	45	36	51	71	1
unigene_08777	596	1	381	XP_001778734.1	168052612	predicted protein	[Physcomitrella patens]	predicted protein [Physcomitrella patens]	376	1	376	411.379	1056	1.26686e-136	215	386	56	280	386	73	1
unigene_08779	338	1	331	XP_001755647.1	168005898	predicted protein	[Physcomitrella patens]	predicted protein [Physcomitrella patens]	1876	644	1008	458.759	1179	7.63116e-145	241	366	66	274	366	75	1
unigene_08784	220	1	218	XP_001776495.1	168048078	predicted protein	[Physcomitrella patens]	predicted protein [Physcomitrella patens]	459	1	205	243.047	619	2.42455e-75	141	220	64	151	220	69	1
unigene_08792	583	1	583	XP_001758973.1	168012567	predicted protein	[Physcomitrella patens]	predicted protein [Physcomitrella patens]	584	1	584	876.7	2264	0	440	584	75	480	584	82	1
unigene_08794	699	1	698	XP_001765989.1	168026940	predicted protein	[Physcomitrella patens]	predicted protein [Physcomitrella patens]	719	1	718	1067.37	2759	0	552	722	76	606	722	84	1
unigene_08799	67	1	67	WP_048767798.1	881049310	peptidase S16	[Streptococcus gordonii]	peptidase S16 [Streptococcus gordonii]	348	282	348	135.961	341	1.65261e-37	67	67	100	67	67	100	1
unigene_08810	610	1	600	XP_001779155.1	168053462	predicted protein	[Physcomitrella patens]	predicted protein [Physcomitrella patens]	892	291	892	723.391	1866	0	380	609	62	430	609	71	1
unigene_08812	475	1	473	BAL46025.1	373249022	Dof transcription factor	[Physcomitrella patens]	Dof transcription factor [Physcomitrella patens]	502	1	501	378.637	971	9.37697e-124	253	534	47	293	534	55	1
unigene_08820	175	1	175	XP_001762257.1	168019449	predicted protein	[Physcomitrella patens]	predicted protein [Physcomitrella patens]	458	30	204	291.582	745	4.50136e-95	143	175	82	156	175	89	1
unigene_08824	110	1	102	XP_001771035.1	168037084	predicted protein	[Physcomitrella patens]	predicted protein [Physcomitrella patens]	672	119	220	186.422	472	1.05463e-53	90	102	88	94	102	92	1
unigene_08827	302	1	268	XP_001753262.1	168001118	predicted protein	[Physcomitrella patens]	predicted protein [Physcomitrella patens]	602	1	293	234.187	596	4.16994e-69	152	299	51	172	299	58	1
unigene_08829	512	1	425	XP_001771686.1	168038395	predicted protein	[Physcomitrella patens]	predicted protein [Physcomitrella patens]	510	1	419	462.996	1190	4.43986e-156	244	430	57	309	430	72	1
unigene_08840	426	1	426	XP_001753278.1	168001150	predicted protein	[Physcomitrella patens]	predicted protein [Physcomitrella patens]	426	1	426	838.565	2165	0	400	426	94	413	426	97	1
unigene_08842	103	1	103	XP_001754602.1	168003804	predicted protein	[Physcomitrella patens]	predicted protein [Physcomitrella patens]	170	37	139	164.466	415	4.72055e-50	80	103	78	85	103	83	1
unigene_08847	530	1	530	AHI15948.1	578360284	flavonoid 3&apos;-hydroxylase	[Pohlia nutans]	flavonoid 3&apos;-hydroxylase [Pohlia nutans]	529	1	529	912.524	2357	0	434	530	82	473	530	89	1
unigene_08854	231	1	231	XP_001781216.1	168058439	predicted protein	[Physcomitrella patens]	predicted protein [Physcomitrella patens]	305	14	244	382.874	982	3.43872e-132	190	232	82	199	232	86	1
unigene_08864	366	1	366	XP_001751540.1	167997667	predicted protein	[Physcomitrella patens]	predicted protein [Physcomitrella patens]	403	1	403	214.542	545	9.96392e-63	173	415	42	215	415	52	1
unigene_08865	363	1	301	XP_006858689.1	586780072	PREDICTED: MLO-like protein 1	[Amborella trichopoda]	PREDICTED: MLO-like protein 1 [Amborella trichopoda]	510	175	477	319.316	817	4.06776e-102	155	303	51	211	303	70	1
unigene_08869	288	1	274	XP_001782126.1	168060282	predicted protein	[Physcomitrella patens]	predicted protein [Physcomitrella patens]	299	1	286	239.195	609	1.12265e-74	149	298	50	182	298	61	1
unigene_08874	100	1	100	CRH93510.1	815075481	Transposase and inactivated derivatives	[Chlamydia trachomatis]	Transposase and inactivated derivatives [Chlamydia trachomatis]	284	136	235	207.994	528	1.03742e-65	98	100	98	99	100	99	1
unigene_08880	58	1	58	XP_001776310.1	168047705	predicted protein	[Physcomitrella patens]	predicted protein [Physcomitrella patens]	290	233	290	106.686	265	6.63785e-27	49	58	84	56	58	97	1
unigene_08884	248	1	248	XP_001755217.1	168005036	predicted protein	[Physcomitrella patens]	predicted protein [Physcomitrella patens]	227	1	227	381.333	978	1.87206e-132	188	248	76	208	248	84	1
unigene_08887	350	1	247	XP_001781100.1	168058204	predicted protein	[Physcomitrella patens]	predicted protein [Physcomitrella patens]	263	1	250	420.239	1079	1.78448e-145	205	250	82	219	250	88	1
unigene_08889	535	1	511	XP_001779056.1	168053262	predicted protein	[Physcomitrella patens]	predicted protein [Physcomitrella patens]	2230	189	736	572.007	1473	0	315	557	57	370	557	66	1
unigene_08898	166	1	156	XP_001770203.1	168035410	predicted protein	[Physcomitrella patens]	predicted protein [Physcomitrella patens]	574	136	303	110.153	274	3.5816e-25	71	170	42	101	170	59	1
unigene_08899	528	1	472	XP_001765217.1	168025390	SNF2 superfamily chromatin remodeling protein	[Physcomitrella patens]	SNF2 superfamily chromatin remodeling protein [Physcomitrella patens]	2041	1	451	619.772	1597	0	325	475	68	355	475	75	1
unigene_08901	249	1	249	XP_001693039.1	159469776	predicted protein	[Chlamydomonas reinhardtii]	predicted protein [Chlamydomonas reinhardtii]	630	381	630	358.607	919	7.52976e-118	170	250	68	200	250	80	1
unigene_08909	825	1	713	XP_001769230.1	168033454	predicted protein	[Physcomitrella patens]	predicted protein [Physcomitrella patens]	736	1	711	1014.22	2621	0	518	714	73	561	714	79	1
unigene_08912	180	1	155	XP_001765640.1	168026240	predicted protein	[Physcomitrella patens]	predicted protein [Physcomitrella patens]	157	1	157	142.51	358	2.52834e-40	78	157	50	91	157	58	1
unigene_08917	413	1	413	XP_001783934.1	168063959	predicted protein	[Physcomitrella patens]	predicted protein [Physcomitrella patens]	413	1	413	853.588	2204	0	412	413	100	413	413	100	1
unigene_08920	982	1	982	XP_001757304.1	168009221	predicted protein	[Physcomitrella patens]	predicted protein [Physcomitrella patens]	974	1	974	1623.99	4204	0	830	988	84	868	988	88	1
unigene_08922	56	1	51	XP_001764998.1	168024950	predicted protein	[Physcomitrella patens]	predicted protein [Physcomitrella patens]	636	265	315	89.7373	221	9.03983e-20	41	51	80	45	51	88	1
unigene_08944	966	1	965	XP_001764719.1	168024390	predicted protein	[Physcomitrella patens]	predicted protein [Physcomitrella patens]	1020	1	981	1246.49	3224	0	665	1006	66	760	1006	76	1
unigene_08947	544	1	543	AHI15954.1	578360296	flavonoid 3&apos;-hydroxylase	[Pohlia nutans]	flavonoid 3&apos;-hydroxylase [Pohlia nutans]	534	1	531	775.778	2002	0	368	544	68	449	544	83	1
unigene_08951	90	1	48	XP_001774410.1	168043878	predicted protein	[Physcomitrella patens]	predicted protein [Physcomitrella patens]	372	215	262	95.9005	237	8.60782e-22	45	48	94	47	48	98	1
unigene_08959	395	1	395	XP_001756753.1	168008116	predicted protein	[Physcomitrella patens]	predicted protein [Physcomitrella patens]	576	130	576	567	1460	0	300	449	67	332	449	74	1
unigene_08966	733	1	733	XP_001765995.1	168026952	predicted protein	[Physcomitrella patens]	predicted protein [Physcomitrella patens]	928	205	928	1306.58	3380	0	600	734	82	671	734	91	1
unigene_08986	67	1	46	XP_001785293.1	168066745	predicted protein	[Physcomitrella patens]	predicted protein [Physcomitrella patens]	1090	852	897	94.7449	234	2.37349e-21	45	46	98	45	46	98	1
unigene_08993	134	1	117	XP_001756053.1	168006713	predicted protein	[Physcomitrella patens]	predicted protein [Physcomitrella patens]	400	1	116	90.5077	223	5.35423e-19	54	117	46	62	117	53	1
unigene_08997	131	1	131	XP_001783197.1	168062459	predicted protein	[Physcomitrella patens]	predicted protein [Physcomitrella patens]	902	763	902	155.221	391	2.16608e-41	80	141	57	101	141	72	1
unigene_09004	314	1	311	XP_001774561.1	168044182	predicted protein	[Physcomitrella patens]	predicted protein [Physcomitrella patens]	293	1	293	309.686	792	4.6794e-102	179	315	57	217	315	69	1
unigene_09012	96	1	67	XP_001778751.1	168052646	predicted protein	[Physcomitrella patens]	predicted protein [Physcomitrella patens]	241	157	223	73.1738	178	6.67268e-14	33	67	49	44	67	66	1
unigene_09021	151	1	115	XP_001770254.1	168035513	predicted protein	[Physcomitrella patens]	predicted protein [Physcomitrella patens]	275	1	115	214.542	545	1.3855e-67	104	115	90	109	115	95	1
unigene_09028	332	1	317	XP_001758854.1	168012328	predicted protein	[Physcomitrella patens]	predicted protein [Physcomitrella patens]	948	137	454	492.271	1266	1.00671e-164	243	318	76	258	318	81	1
unigene_09033	259	1	258	XP_001758993.1	168012607	predicted protein	[Physcomitrella patens]	predicted protein [Physcomitrella patens]	1693	1022	1314	204.142	518	1.99308e-56	132	301	44	163	301	54	1
unigene_09034	520	1	466	AEP33774.1	347954548	Mre11	[Physcomitrella patens]	Mre11 [Physcomitrella patens]	729	215	674	606.675	1563	0	311	468	66	340	468	73	1
unigene_09037	79	1	29	XP_001755436.1	168005475	predicted protein	[Physcomitrella patens]	predicted protein [Physcomitrella patens]	479	262	290	67.0106	162	2.20926e-11	29	29	100	29	29	100	1
unigene_09048	63	1	63	XP_001762933.1	168020806	predicted protein	[Physcomitrella patens]	predicted protein [Physcomitrella patens]	63	1	63	92.4337	228	9.85303e-24	47	63	75	47	63	75	1
unigene_09052	68	1	45	XP_001754353.1	168003305	predicted protein	[Physcomitrella patens]	predicted protein [Physcomitrella patens]	407	99	143	90.5077	223	5.47977e-20	37	45	82	40	45	89	1
unigene_09065	106	1	106	XP_010357805.1	724970967	PREDICTED: zinc finger protein 770-like, partial	[Rhinopithecus roxellana]	PREDICTED: zinc finger protein 770-like, partial [Rhinopithecus roxellana]	627	310	415	221.09	562	3.74792e-67	106	106	100	106	106	100	1
unigene_09068	379	1	379	XP_001782614.1	168061272	predicted protein	[Physcomitrella patens]	predicted protein [Physcomitrella patens]	1293	862	1293	550.436	1417	0	286	432	66	333	432	77	1
unigene_09087	102	1	102	XP_001756029.1	168006664	predicted protein	[Physcomitrella patens]	predicted protein [Physcomitrella patens]	427	10	89	79.7221	195	1.53666e-15	48	102	47	54	102	53	1
unigene_09088	281	1	281	XP_001773674.1	168042395	predicted protein	[Physcomitrella patens]	predicted protein [Physcomitrella patens]	281	1	281	489.96	1260	6.39171e-174	233	281	83	248	281	88	1
unigene_09095	474	1	254	XP_001767676.1	168030330	predicted protein	[Physcomitrella patens]	predicted protein [Physcomitrella patens]	660	271	529	269.626	688	1.12865e-79	162	267	61	183	267	69	1
unigene_09100	170	1	170	XP_001775392.1	168045856	predicted protein	[Physcomitrella patens]	predicted protein [Physcomitrella patens]	673	322	491	310.842	795	3.78084e-100	139	170	82	156	170	92	1
unigene_09102	108	1	55	XP_001755933.1	168006472	predicted protein	[Physcomitrella patens]	predicted protein [Physcomitrella patens]	791	604	658	93.9745	232	2.25718e-20	43	55	78	47	55	85	1
unigene_09105	50	1	38	XP_001770394.1	168035795	predicted protein	[Physcomitrella patens]	predicted protein [Physcomitrella patens]	574	279	316	79.337	194	3.00304e-16	36	38	95	36	38	95	1
unigene_09106	844	1	840	XP_001779379.1	168053915	predicted protein	[Physcomitrella patens]	predicted protein [Physcomitrella patens]	1231	395	1231	1429.85	3700	0	708	842	84	741	842	88	1
unigene_09111	62	1	35	XP_001766533.1	168028033	CKI3b AtCKI1/2-like cytokinin receptor	[Physcomitrella patens]	CKI3b AtCKI1/2-like cytokinin receptor [Physcomitrella patens]	1098	698	732	79.337	194	5.34579e-16	35	35	100	35	35	100	1
unigene_09123	242	1	242	YP_009047378.1	669017174	cytochrome c biogenesis factor N (mitochondrion)	[Hypnum imponens]	cytochrome c biogenesis factor N (mitochondrion) [Hypnum imponens]	626	1	242	402.905	1034	2.76429e-135	204	242	84	205	242	85	1
unigene_09124	461	1	456	XP_001769469.1	168033934	predicted protein	[Physcomitrella patens]	predicted protein [Physcomitrella patens]	460	1	452	758.444	1957	0	359	456	79	404	456	89	1
unigene_09125	132	1	112	XP_001765519.1	168025997	predicted protein	[Physcomitrella patens]	predicted protein [Physcomitrella patens]	305	1	140	121.709	304	2.34054e-31	71	142	50	83	142	58	1
unigene_09126	601	1	600	XP_001775060.1	168045187	predicted protein	[Physcomitrella patens]	predicted protein [Physcomitrella patens]	763	150	762	837.025	2161	0	422	631	67	485	631	77	1
unigene_09128	218	1	217	XP_001761092.1	168017112	predicted protein	[Physcomitrella patens]	predicted protein [Physcomitrella patens]	944	300	516	376.326	965	7.39072e-122	180	217	83	193	217	89	1
unigene_09132	2903	1	2901	XP_001763634.1	168022212	predicted protein	[Physcomitrella patens]	predicted protein [Physcomitrella patens]	3536	1	3031	4165.92	10803	0	2116	3044	70	2418	3044	79	1
unigene_09137	107	1	107	WP_002534700.1	488491256	hypothetical protein	[Propionibacterium acnes]	hypothetical protein [Propionibacterium acnes]	180	74	180	228.794	582	3.0537e-75	107	107	100	107	107	100	1
unigene_09144	124	1	34	XP_001767895.1	168030770	predicted protein	[Physcomitrella patens]	predicted protein [Physcomitrella patens]	326	151	184	68.5514	166	2.49248e-11	32	34	94	33	34	97	1
unigene_09145	156	1	140	XP_001767455.1	168029885	predicted protein	[Physcomitrella patens]	predicted protein [Physcomitrella patens]	233	1	166	157.147	396	1.74345e-45	88	166	53	98	166	59	1
unigene_09154	99	1	42	XP_001783751.1	168063585	ATP-binding cassette transporter, subfamily G, member 22, group PDR protein PpABCG22	[Physcomitrella patens]	ATP-binding cassette transporter, subfamily G, member 22, group PDR protein PpABCG22 [Physcomitrella patens]	1417	679	720	95.1301	235	5.82192e-21	41	42	98	42	42	100	1
unigene_09165	124	1	124	WP_047401326.1	835217058	hypothetical protein	[Chryseobacterium sp. YR460]	hypothetical protein [Chryseobacterium sp. YR460]	385	247	370	244.202	622	3.06249e-78	116	124	94	121	124	98	1
unigene_09170	206	1	206	XP_012852525.1	848855472	PREDICTED: translation initiation factor eIF-2B subunit delta-like	[Erythranthe guttata]	PREDICTED: translation initiation factor eIF-2B subunit delta-like [Erythranthe guttata]	636	380	586	320.857	821	8.74926e-104	153	207	74	176	207	85	1
unigene_09176	107	1	107	EHW35327.1	378073274	3-mercaptopyruvate sulfurtransferase	[Escherichia coli DEC9A]	3-mercaptopyruvate sulfurtransferase [Escherichia coli DEC9A]	132	12	118	223.787	569	5.3901e-74	107	107	100	107	107	100	1
unigene_09178	335	1	335	XP_001778373.1	168051865	predicted protein	[Physcomitrella patens]	predicted protein [Physcomitrella patens]	772	132	466	641.343	1653	0	311	335	93	318	335	95	1
unigene_09179	230	1	230	XP_001755222.1	168005046	predicted protein	[Physcomitrella patens]	predicted protein [Physcomitrella patens]	232	1	232	303.138	775	1.0806e-101	160	232	69	168	232	72	1
unigene_09181	199	1	177	XP_008238083.1	645219953	PREDICTED: BTB/POZ domain-containing protein NPY5-like	[Prunus mume]	PREDICTED: BTB/POZ domain-containing protein NPY5-like [Prunus mume]	628	423	604	143.28	360	1.88177e-36	77	183	42	107	183	58	1
unigene_09188	113	1	113	ETJ02677.1	566243551	GTPase obg, partial	[Streptococcus parasanguinis DORA_23_24]	GTPase obg, partial [Streptococcus parasanguinis DORA_23_24]	386	102	214	226.868	577	1.11769e-71	110	113	97	112	113	99	1
unigene_09190	142	1	142	XP_001768006.1	168030992	predicted protein	[Physcomitrella patens]	predicted protein [Physcomitrella patens]	142	1	142	277.33	708	1.86234e-94	134	142	94	135	142	95	1
unigene_09194	88	1	43	XP_001774080.1	168043213	Qb+Qc-SNARE, SNAP33-family	[Physcomitrella patens]	Qb+Qc-SNARE, SNAP33-family [Physcomitrella patens]	269	163	205	69.3218	168	2.62948e-12	34	43	79	36	43	84	1
unigene_09199	57	1	46	XP_001769413.1	168033822	predicted protein	[Physcomitrella patens]	predicted protein [Physcomitrella patens]	480	390	435	96.6709	239	2.54577e-22	40	46	87	43	46	93	1
unigene_09200	211	1	211	XP_001756729.1	168008068	predicted protein	[Physcomitrella patens]	predicted protein [Physcomitrella patens]	582	170	378	240.35	612	3.67311e-73	130	211	62	149	211	71	1
unigene_09202	359	1	359	XP_001752468.1	167999526	ATP-binding cassette transporter, subfamily G, member 1, group WBC protein PpABCG1	[Physcomitrella patens]	ATP-binding cassette transporter, subfamily G, member 1, group WBC protein PpABCG1 [Physcomitrella patens]	1008	194	500	421.779	1083	2.38085e-136	236	362	65	257	362	71	1
unigene_09204	492	1	492	XP_001752315.1	167999219	predicted protein	[Physcomitrella patens]	predicted protein [Physcomitrella patens]	492	1	492	962.985	2488	0	453	492	92	475	492	97	1
unigene_09217	54	1	31	XP_001751666.1	167997919	predicted protein	[Physcomitrella patens]	predicted protein [Physcomitrella patens]	259	144	174	61.2326	147	4.99891e-10	27	31	87	29	31	94	1
unigene_09238	50	1	27	XP_001762011.1	168018956	predicted protein	[Physcomitrella patens]	predicted protein [Physcomitrella patens]	942	518	544	56.225	134	4.28225e-08	25	27	93	27	27	100	1
unigene_09239	243	1	243	AEX93433.1	372468010	peroxin Pex11	[Physcomitrella patens]	peroxin Pex11 [Physcomitrella patens]	243	1	243	409.838	1052	1.53262e-143	200	243	82	214	243	88	1
unigene_09248	241	1	240	ABR17896.1	148909610	unknown	[Picea sitchensis]	unknown [Picea sitchensis]	233	1	232	216.468	550	1.95849e-67	115	240	48	145	240	60	1
unigene_09250	179	1	179	XP_001779793.1	168054751	predicted protein	[Physcomitrella patens]	predicted protein [Physcomitrella patens]	617	122	299	333.954	855	1.40595e-109	169	179	94	176	179	98	1
unigene_09255	191	1	191	AAK59377.1	19525538	early light-inducible protein ELIPB	[Syntrichia ruralis]	early light-inducible protein ELIPB [Syntrichia ruralis]	224	41	224	323.168	827	1.68522e-110	159	191	83	174	191	91	1
unigene_09256	291	1	291	XP_001775863.1	168046805	predicted protein	[Physcomitrella patens]	predicted protein [Physcomitrella patens]	375	87	373	382.874	982	4.40114e-130	192	291	66	218	291	75	1
unigene_09257	323	1	322	XP_001758146.1	168010909	predicted protein	[Physcomitrella patens]	predicted protein [Physcomitrella patens]	326	1	325	505.753	1301	9.73161e-179	237	326	73	273	326	84	1
unigene_09260	95	1	95	XP_001754509.1	168003618	predicted protein	[Physcomitrella patens]	predicted protein [Physcomitrella patens]	343	247	338	145.206	365	1.05996e-40	69	95	73	77	95	81	1
unigene_09267	49	1	30	XP_001783173.1	168062410	predicted protein	[Physcomitrella patens]	predicted protein [Physcomitrella patens]	1269	594	623	62.003	149	3.12037e-10	27	30	90	30	30	100	1
unigene_09274	418	1	417	XP_001773646.1	168042339	predicted protein	[Physcomitrella patens]	predicted protein [Physcomitrella patens]	445	76	445	578.556	1490	0	289	417	69	320	417	77	1
unigene_09278	589	1	589	XP_001762021.1	168018976	predicted protein	[Physcomitrella patens]	predicted protein [Physcomitrella patens]	602	1	602	760.755	1963	0	399	611	65	443	611	73	1
unigene_09287	192	1	192	XP_001759191.1	168013004	predicted protein	[Physcomitrella patens]	predicted protein [Physcomitrella patens]	429	189	380	317.39	812	3.07011e-105	150	192	78	167	192	87	1
unigene_09288	58	1	37	XP_001759220.1	168013062	predicted protein	[Physcomitrella patens]	predicted protein [Physcomitrella patens]	369	113	149	72.4034	176	8.66737e-14	32	37	86	34	37	92	1
unigene_09294	661	1	483	XP_001756274.1	168007155	predicted protein	[Physcomitrella patens]	predicted protein [Physcomitrella patens]	1091	223	705	380.563	976	1.66385e-115	245	494	50	285	494	58	1
unigene_09301	85	1	82	XP_001766036.1	168027035	predicted protein	[Physcomitrella patens]	predicted protein [Physcomitrella patens]	386	300	381	142.895	359	1.51821e-39	71	82	87	76	82	93	1
unigene_09302	296	1	294	XP_001756249.1	168007105	histone-lysine N-methyltransferase	[Physcomitrella patens]	histone-lysine N-methyltransferase [Physcomitrella patens]	1900	772	1091	190.274	482	5.77127e-51	150	341	44	190	341	56	1
unigene_09312	226	1	210	XP_001770847.1	168036706	predicted protein	[Physcomitrella patens]	predicted protein [Physcomitrella patens]	402	1	209	249.21	635	2.51441e-78	132	211	63	152	211	72	1
unigene_09321	165	1	165	XP_001785485.1	168067145	predicted protein	[Physcomitrella patens]	predicted protein [Physcomitrella patens]	290	44	208	275.789	704	3.61644e-91	132	165	80	142	165	86	1
unigene_09328	331	1	312	XP_001783765.1	168063614	predicted protein	[Physcomitrella patens]	predicted protein [Physcomitrella patens]	917	602	900	371.703	953	1.63192e-118	204	314	65	239	314	76	1
unigene_09331	331	1	330	XP_001781578.1	168059172	predicted protein	[Physcomitrella patens]	predicted protein [Physcomitrella patens]	344	14	343	513.072	1320	0	235	330	71	283	330	86	1
unigene_09339	105	1	104	AHI15953.1	578360294	flavonoid 3&apos;,5&apos;-hydroxylase	[Pohlia nutans]	flavonoid 3&apos;,5&apos;-hydroxylase [Pohlia nutans]	519	410	518	154.451	389	1.13348e-42	70	109	64	87	109	80	1
unigene_09351	245	1	245	XP_001763798.1	168022541	predicted protein	[Physcomitrella patens]	predicted protein [Physcomitrella patens]	197	1	197	269.626	688	8.40929e-89	146	248	59	160	248	65	1
unigene_09354	204	1	204	XP_001767902.1	168030784	predicted protein	[Physcomitrella patens]	predicted protein [Physcomitrella patens]	204	1	204	382.104	980	7.60321e-134	181	204	89	194	204	95	1
unigene_09358	1134	1	1134	XP_001764504.1	168023958	predicted protein	[Physcomitrella patens]	predicted protein [Physcomitrella patens]	1271	111	1271	1591.63	4120	0	839	1166	72	898	1166	77	1
unigene_09362	499	1	499	BAK64052.1	343960562	cyclin B;2	[Physcomitrella patens]	cyclin B;2 [Physcomitrella patens]	501	1	501	826.239	2133	0	413	505	82	445	505	88	1
unigene_09370	85	1	85	XP_001752509.1	167999608	predicted protein	[Physcomitrella patens]	predicted protein [Physcomitrella patens]	628	378	461	94.7449	234	5.00727e-21	55	86	64	62	86	72	1
unigene_09377	62	1	49	XP_001761291.1	168017511	predicted protein	[Physcomitrella patens]	predicted protein [Physcomitrella patens]	1590	458	506	107.842	268	5.12223e-26	46	49	94	48	49	98	1
unigene_09382	112	1	112	XP_001772964.1	168040967	predicted protein	[Physcomitrella patens]	predicted protein [Physcomitrella patens]	112	1	112	204.527	519	1.44473e-66	99	112	88	102	112	91	1
unigene_09383	52	1	39	XP_001760169.1	168015261	mitochondrial P5CDH	[Physcomitrella patens]	mitochondrial P5CDH [Physcomitrella patens]	571	212	250	82.8037	203	1.9913e-17	38	39	97	38	39	97	1
unigene_09388	426	1	413	XP_001783594.1	168063266	predicted protein	[Physcomitrella patens]	predicted protein [Physcomitrella patens]	421	1	408	679.478	1752	0	334	413	81	351	413	85	1
unigene_09392	106	1	42	XP_001778779.1	168052703	predicted protein	[Physcomitrella patens]	predicted protein [Physcomitrella patens]	322	92	133	90.8929	224	6.08449e-20	42	42	100	42	42	100	1
unigene_09395	165	1	165	XP_001763478.1	168021899	Rab7/RabG-family small GTPase	[Physcomitrella patens]	Rab7/RabG-family small GTPase [Physcomitrella patens]	206	42	206	305.449	781	3.20894e-104	149	165	90	151	165	92	1
unigene_09396	559	1	338	XP_001777574.1	168050253	predicted protein	[Physcomitrella patens]	predicted protein [Physcomitrella patens]	709	123	455	385.571	989	1.43689e-122	198	339	58	261	339	77	1
unigene_09397	55	1	52	XP_001784314.1	168064734	predicted protein	[Physcomitrella patens]	predicted protein [Physcomitrella patens]	569	309	360	83.1889	204	1.44743e-17	41	52	79	45	52	87	1
unigene_09411	552	1	552	XP_001776483.1	168048054	predicted protein	[Physcomitrella patens]	predicted protein [Physcomitrella patens]	535	1	535	751.125	1938	0	364	553	66	437	553	79	1
unigene_09414	493	1	493	XP_001753119.1	168000831	DNA methyltransferase 1-associated protein	[Physcomitrella patens]	DNA methyltransferase 1-associated protein [Physcomitrella patens]	485	1	485	668.307	1723	0	340	494	69	374	494	76	1
unigene_09418	310	1	310	XP_001769784.1	168034568	predicted protein	[Physcomitrella patens]	predicted protein [Physcomitrella patens]	351	43	321	343.584	880	1.03202e-114	191	322	59	214	322	66	1
unigene_09426	1072	1	1071	XP_001761807.1	168018547	predicted protein	[Physcomitrella patens]	predicted protein [Physcomitrella patens]	1068	1	1067	2053.87	5320	0	991	1071	93	1020	1071	95	1
unigene_09427	472	1	472	XP_001760495.1	168015915	predicted protein	[Physcomitrella patens]	predicted protein [Physcomitrella patens]	710	42	513	875.93	2262	0	419	472	89	444	472	94	1
unigene_09432	148	1	148	XP_001756541.1	168007691	predicted protein	[Physcomitrella patens]	predicted protein [Physcomitrella patens]	329	84	229	155.606	392	5.50997e-44	85	156	54	110	156	71	1
unigene_09433	210	1	210	XP_001782622.1	168061288	histone chaperone	[Physcomitrella patens]	histone chaperone [Physcomitrella patens]	205	1	205	378.637	971	2.724e-132	194	210	92	199	210	95	1
unigene_09435	650	1	650	XP_001771120.1	168037255	predicted protein	[Physcomitrella patens]	predicted protein [Physcomitrella patens]	764	100	764	898.656	2321	0	471	669	70	524	669	78	1
unigene_09440	531	1	531	XP_001778588.1	168052299	predicted protein	[Physcomitrella patens]	predicted protein [Physcomitrella patens]	534	1	534	855.129	2208	0	416	534	78	453	534	85	1
unigene_09450	117	1	117	WP_050325689.1	912974400	hypothetical protein	[Enhydrobacter aerosaccus]	hypothetical protein [Enhydrobacter aerosaccus]	1215	448	564	234.958	598	1.09246e-69	117	117	100	117	117	100	1
unigene_09453	208	1	133	XP_001755933.1	168006472	predicted protein	[Physcomitrella patens]	predicted protein [Physcomitrella patens]	791	208	348	113.235	282	1.2608e-25	74	146	51	91	146	62	1
unigene_09457	451	1	432	XP_002510010.1	255537890	PREDICTED: tubulin alpha chain	[Ricinus communis]	PREDICTED: tubulin alpha chain [Ricinus communis]	451	1	432	863.603	2230	0	413	432	96	415	432	96	1
unigene_09461	1287	1	673	ABM67303.1	148764188	SBP-domain protein 10	[Physcomitrella patens]	SBP-domain protein 10 [Physcomitrella patens]	1049	1	674	711.449	1835	0	408	699	58	480	699	69	1
unigene_09469	56	1	28	GAQ89091.1	971509119	ABC transporter family protein	[Klebsormidium flaccidum]	ABC transporter family protein [Klebsormidium flaccidum]	640	542	569	54.299	129	2.53348e-07	24	28	86	25	28	89	1
unigene_09477	88	1	34	AGE46165.1	448878405	arginine/serine-rich splicing factor RS2Z37 transcript I	[Physcomitrella patens]	arginine/serine-rich splicing factor RS2Z37 transcript I [Physcomitrella patens]	331	136	169	92.4337	228	9.41916e-21	34	34	100	34	34	100	1
unigene_09487	484	1	482	XP_001752037.1	167998662	predicted protein	[Physcomitrella patens]	predicted protein [Physcomitrella patens]	780	188	702	283.108	723	1.06886e-83	224	534	42	288	534	54	1
unigene_09494	56	1	56	XP_001771872.1	168038769	predicted protein	[Physcomitrella patens]	predicted protein [Physcomitrella patens]	456	1	56	94.3597	233	1.51871e-21	45	56	80	50	56	89	1
unigene_09500	445	1	445	XP_001777565.1	168050235	predicted protein	[Physcomitrella patens]	predicted protein [Physcomitrella patens]	560	123	560	365.925	938	1.77072e-118	227	457	50	249	457	54	1
unigene_09502	174	1	42	XP_013893494.1	926770040	Rab11/RabA-family small GTPase	[Monoraphidium neglectum]	Rab11/RabA-family small GTPase [Monoraphidium neglectum]	152	15	56	86.2705	212	1.52206e-18	42	42	100	42	42	100	1
unigene_09503	76	1	76	WP_060918880.1	987848242	ATP-dependent DNA helicase RecG	[Veillonella parvula]	ATP-dependent DNA helicase RecG [Veillonella parvula]	680	153	228	165.236	417	2.03433e-46	76	76	100	76	76	100	1
unigene_09520	540	1	533	XP_001775821.1	168046721	predicted protein	[Physcomitrella patens]	predicted protein [Physcomitrella patens]	540	1	537	832.017	2148	0	407	537	76	449	537	84	1
unigene_09528	115	1	112	XP_001776441.1	168047970	predicted protein	[Physcomitrella patens]	predicted protein [Physcomitrella patens]	376	262	373	190.66	483	1.3715e-57	89	112	79	101	112	90	1
unigene_09533	74	1	74	XP_001758355.1	168011328	predicted protein	[Physcomitrella patens]	predicted protein [Physcomitrella patens]	352	1	74	134.42	337	7.53682e-37	66	74	89	68	74	92	1
unigene_09538	444	1	441	XP_001779640.1	168054442	predicted protein	[Physcomitrella patens]	predicted protein [Physcomitrella patens]	439	1	436	650.588	1677	0	312	441	71	365	441	83	1
unigene_09548	130	1	130	XP_001752770.1	168000132	predicted protein	[Physcomitrella patens]	predicted protein [Physcomitrella patens]	654	525	654	189.504	480	1.50166e-54	96	130	74	101	130	78	1
unigene_09555	299	1	297	XP_001760367.1	168015658	predicted protein	[Physcomitrella patens]	predicted protein [Physcomitrella patens]	355	1	302	482.256	1240	1.93401e-169	235	302	78	261	302	86	1
unigene_09556	180	1	180	XP_001753089.1	168000771	predicted protein	[Physcomitrella patens]	predicted protein [Physcomitrella patens]	412	226	390	152.525	384	1.67118e-41	75	181	41	110	181	61	1
unigene_09558	54	1	41	XP_001755830.1	168006265	predicted protein	[Physcomitrella patens]	predicted protein [Physcomitrella patens]	794	472	513	70.4774	171	4.47911e-13	32	42	76	38	42	90	1
unigene_09559	657	1	632	XP_001761588.1	168018107	predicted protein	[Physcomitrella patens]	predicted protein [Physcomitrella patens]	787	1	604	711.064	1834	0	374	655	57	462	655	71	1
unigene_09566	565	1	532	XP_001754327.1	168003253	predicted protein	[Physcomitrella patens]	predicted protein [Physcomitrella patens]	549	1	534	677.937	1748	0	350	541	65	402	541	74	1
unigene_09567	668	1	172	XP_001765136.1	168025227	predicted protein	[Physcomitrella patens]	predicted protein [Physcomitrella patens]	172	1	172	287.345	734	1.73255e-90	134	172	78	148	172	86	1
unigene_09571	116	1	116	WP_000392937.1	446315082	MULTISPECIES: F0F1 ATP synthase subunit A	[Streptococcus]	MULTISPECIES: F0F1 ATP synthase subunit A [Streptococcus]	238	106	221	208.379	529	3.58299e-66	102	116	88	102	116	88	1
unigene_09578	220	1	201	XP_001754228.1	168003054	predicted protein	[Physcomitrella patens]	predicted protein [Physcomitrella patens]	750	342	542	286.96	733	2.25977e-89	134	201	67	159	201	79	1
unigene_09584	53	1	35	XP_002964149.1	302761454	hypothetical protein SELMODRAFT_230367	[Selaginella moellendorffii]	hypothetical protein SELMODRAFT_230367 [Selaginella moellendorffii]	2440	2107	2141	70.4774	171	4.32505e-13	29	35	83	34	35	97	1
unigene_09586	215	1	203	XP_001760753.1	168016432	integral membrane single C2 domain protein	[Physcomitrella patens]	integral membrane single C2 domain protein [Physcomitrella patens]	485	154	349	296.204	757	7.99101e-96	143	203	70	168	203	83	1
unigene_09590	69	1	48	XP_001698727.1	159481315	hypothetical protein CHLREDRAFT_106184	[Chlamydomonas reinhardtii]	hypothetical protein CHLREDRAFT_106184 [Chlamydomonas reinhardtii]	317	166	213	107.457	267	8.28424e-27	47	48	98	48	48	100	1
unigene_09595	90	1	47	XP_001773420.1	168041884	predicted protein	[Physcomitrella patens]	predicted protein [Physcomitrella patens]	578	278	324	68.9366	167	8.12206e-12	34	47	72	34	47	72	1
unigene_09596	402	1	402	XP_001766113.1	168027189	predicted protein	[Physcomitrella patens]	predicted protein [Physcomitrella patens]	409	1	409	390.963	1003	5.32447e-131	249	426	58	271	426	64	1
unigene_09599	317	1	303	XP_001758349.1	168011316	predicted protein	[Physcomitrella patens]	predicted protein [Physcomitrella patens]	388	1	318	285.419	729	3.22587e-91	170	318	53	201	318	63	1
unigene_09601	975	1	954	XP_001768924.1	168032837	predicted protein	[Physcomitrella patens]	predicted protein [Physcomitrella patens]	1277	155	1231	571.237	1471	0	457	1109	41	571	1109	51	1
unigene_09602	150	1	150	XP_001771711.1	168038445	predicted protein	[Physcomitrella patens]	predicted protein [Physcomitrella patens]	145	1	145	233.417	594	6.42998e-77	114	150	76	127	150	85	1
unigene_09611	170	1	170	XP_001757363.1	168009339	predicted protein	[Physcomitrella patens]	predicted protein [Physcomitrella patens]	170	1	170	293.893	751	4.82065e-100	141	170	83	156	170	92	1
unigene_09615	292	1	288	XP_001757789.1	168010193	Qa-SNARE, SYP4/Tlg2p/Syntaxin 16-type	[Physcomitrella patens]	Qa-SNARE, SYP4/Tlg2p/Syntaxin 16-type [Physcomitrella patens]	322	1	286	485.723	1249	1.99483e-171	243	288	84	257	288	89	1
unigene_09619	57	1	57	EPD07942.1	511481959	inorganic polyphosphate/ATP-NAD kinase, partial	[Lactobacillus paracasei subsp. paracasei Lpp48]	inorganic polyphosphate/ATP-NAD kinase, partial [Lactobacillus paracasei subsp. paracasei Lpp48]	99	39	95	119.013	297	7.18584e-34	57	57	100	57	57	100	1
unigene_09622	800	1	800	XP_001776497.1	168048083	predicted protein	[Physcomitrella patens]	predicted protein [Physcomitrella patens]	836	1	836	957.977	2475	0	500	837	60	595	837	71	1
unigene_09624	361	1	361	XP_001773466.1	168041977	predicted protein	[Physcomitrella patens]	predicted protein [Physcomitrella patens]	567	207	567	705.671	1820	0	329	361	91	348	361	96	1
unigene_09628	316	1	316	XP_001774313.1	168043683	predicted protein	[Physcomitrella patens]	predicted protein [Physcomitrella patens]	414	99	414	559.681	1441	0	278	317	88	285	317	90	1
unigene_09637	99	1	50	XP_001751408.1	167997403	predicted protein	[Physcomitrella patens]	predicted protein [Physcomitrella patens]	305	28	76	83.5741	205	2.83349e-17	38	50	76	42	50	84	1
unigene_09640	94	1	94	WP_039893763.1	748635586	DNA polymerase I	[Actinomyces johnsonii]	DNA polymerase I [Actinomyces johnsonii]	943	296	389	186.808	473	2.61414e-53	94	94	100	94	94	100	1
unigene_09644	57	1	43	XP_001754162.1	168002922	predicted protein	[Physcomitrella patens]	predicted protein [Physcomitrella patens]	147	54	96	78.5666	192	2.55476e-17	36	43	84	38	43	88	1
unigene_09650	97	1	87	XP_001775319.1	168045709	predicted protein	[Physcomitrella patens]	predicted protein [Physcomitrella patens]	209	55	141	115.546	288	2.12448e-30	51	87	59	65	87	75	1
unigene_09653	114	1	82	XP_001767379.1	168029732	predicted protein	[Physcomitrella patens]	predicted protein [Physcomitrella patens]	1318	1118	1190	73.9442	180	3.02636e-13	43	84	51	52	84	62	1
unigene_09658	989	1	836	XP_011083517.1	747073130	PREDICTED: 5&apos;-3&apos; exoribonuclease 3 isoform X5	[Sesamum indicum]	PREDICTED: 5&apos;-3&apos; exoribonuclease 3 isoform X5 [Sesamum indicum]	1058	1	905	1085.48	2806	0	544	910	60	639	910	70	1
unigene_09673	475	1	475	XP_001778184.1	168051484	gamma tubulin	[Physcomitrella patens]	gamma tubulin [Physcomitrella patens]	475	1	475	991.875	2563	0	473	475	100	473	475	100	1
unigene_09679	520	1	520	XP_001778803.1	168052751	predicted protein	[Physcomitrella patens]	predicted protein [Physcomitrella patens]	532	1	532	991.875	2563	0	478	532	90	494	532	93	1
unigene_09682	238	1	238	XP_001766755.1	168028479	predicted protein	[Physcomitrella patens]	predicted protein [Physcomitrella patens]	235	1	235	281.567	719	4.3604e-93	148	238	62	158	238	66	1
unigene_09689	94	1	94	ETJ10349.1	566262521	hypothetical protein Q614_SASC00358G0007	[Staphylococcus sp. DORA_6_22]	hypothetical protein Q614_SASC00358G0007 [Staphylococcus sp. DORA_6_22]	250	10	103	152.525	384	1.45516e-44	75	94	80	75	94	80	1
unigene_09691	74	1	48	XP_001785248.1	168066652	predicted protein	[Physcomitrella patens]	predicted protein [Physcomitrella patens]	573	361	408	100.138	248	3.31703e-23	46	48	96	48	48	100	1
unigene_09693	66	1	65	XP_011401446.1	760448755	Coatomer subunit beta-1	[Auxenochlorella protothecoides]	Coatomer subunit beta-1 [Auxenochlorella protothecoides]	789	614	678	56.225	134	8.85545e-08	30	65	46	39	65	60	1
unigene_09696	53	1	41	XP_001761504.1	168017939	predicted protein	[Physcomitrella patens]	predicted protein [Physcomitrella patens]	279	238	278	63.929	154	5.3366e-11	30	41	73	34	41	83	1
unigene_09708	347	1	341	XP_001782551.1	168061145	predicted protein	[Physcomitrella patens]	predicted protein [Physcomitrella patens]	633	178	535	338.576	867	1.94164e-108	211	367	57	234	367	64	1
unigene_09709	71	1	49	XP_008338711.1	658007064	PREDICTED: casein kinase I isoform delta-like	[Malus domestica]	PREDICTED: casein kinase I isoform delta-like [Malus domestica]	294	56	104	95.5153	236	2.22771e-22	38	49	78	43	49	88	1
unigene_09711	86	1	49	XP_001771753.1	168038530	ATP-binding cassette transporter, subfamily C, member 8, group MRP protein PpABCC8	[Physcomitrella patens]	ATP-binding cassette transporter, subfamily C, member 8, group MRP protein PpABCC8 [Physcomitrella patens]	1293	148	196	78.1814	191	3.78704e-15	35	49	71	39	49	80	1
unigene_09712	62	1	50	XP_001766766.1	168028501	predicted protein	[Physcomitrella patens]	predicted protein [Physcomitrella patens]	1194	662	711	98.5969	244	8.41185e-23	45	50	90	46	50	92	1
unigene_09718	118	1	100	XP_001766003.1	168026969	predicted protein	[Physcomitrella patens]	predicted protein [Physcomitrella patens]	394	48	130	97.4413	241	9.5372e-22	54	102	53	67	102	66	1
unigene_09719	118	1	118	WP_009641790.1	497327577	MULTISPECIES: peptidase M41	[Capnocytophaga]	MULTISPECIES: peptidase M41 [Capnocytophaga]	637	156	273	214.542	545	2.30262e-64	108	118	92	108	118	92	1
unigene_09720	313	1	311	XP_001758610.1	168011839	predicted protein	[Physcomitrella patens]	predicted protein [Physcomitrella patens]	347	1	345	410.223	1053	5.98544e-141	226	345	66	257	345	74	1
unigene_09726	89	1	89	XP_001780969.1	168057939	predicted protein	[Physcomitrella patens]	predicted protein [Physcomitrella patens]	657	389	477	150.984	380	5.06245e-41	71	89	80	74	89	83	1
unigene_09733	64	1	50	XP_001780158.1	168056299	predicted protein	[Physcomitrella patens]	predicted protein [Physcomitrella patens]	590	11	60	105.531	262	3.11951e-25	48	50	96	49	50	98	1
unigene_09735	52	1	42	XP_001771211.1	168037439	predicted protein	[Physcomitrella patens]	predicted protein [Physcomitrella patens]	1223	397	438	84.3445	207	5.48743e-18	40	42	95	42	42	100	1
unigene_09738	85	1	33	XP_001784554.1	168065224	condensin complex component SMC3	[Physcomitrella patens]	condensin complex component SMC3 [Physcomitrella patens]	1192	613	645	67.781	164	1.56551e-11	29	33	88	33	33	100	1
unigene_09739	454	1	454	XP_001755270.1	168005143	predicted protein	[Physcomitrella patens]	predicted protein [Physcomitrella patens]	440	1	440	588.186	1515	0	300	458	66	343	458	75	1
unigene_09741	101	1	101	AHI15947.1	578360282	flavonoid 3&apos;-hydroxylase	[Pohlia nutans]	flavonoid 3&apos;-hydroxylase [Pohlia nutans]	524	424	524	120.168	300	5.62127e-30	56	101	55	73	101	72	1
unigene_09742	387	1	386	XP_001770132.1	168035267	predicted protein	[Physcomitrella patens]	predicted protein [Physcomitrella patens]	388	1	387	605.52	1560	0	288	387	74	326	387	84	1
unigene_09743	87	1	87	BAE89989.1	90081018	unnamed protein product	[Macaca fascicularis]	unnamed protein product [Macaca fascicularis]	130	28	114	180.259	456	3.63652e-57	87	87	100	87	87	100	1
unigene_09759	61	1	44	XP_001759616.1	168014148	predicted protein	[Physcomitrella patens]	predicted protein [Physcomitrella patens]	1130	133	176	80.8777	198	1.57589e-16	37	44	84	42	44	95	1
unigene_09762	159	1	158	XP_001775852.1	168046783	predicted protein	[Physcomitrella patens]	predicted protein [Physcomitrella patens]	638	36	193	301.597	771	3.99679e-97	143	158	91	150	158	95	1
unigene_09763	446	1	446	XP_001761984.1	168018902	predicted protein	[Physcomitrella patens]	predicted protein [Physcomitrella patens]	446	1	446	793.882	2049	0	376	446	84	402	446	90	1
unigene_09769	282	1	282	XP_001780080.1	168056141	predicted protein	[Physcomitrella patens]	predicted protein [Physcomitrella patens]	288	1	285	405.601	1041	1.62269e-140	207	287	72	225	287	78	1
unigene_09781	208	1	201	XP_001780548.1	168057087	predicted protein	[Physcomitrella patens]	predicted protein [Physcomitrella patens]	413	53	256	270.396	690	1.0364e-86	128	205	62	165	205	80	1
unigene_09788	217	1	217	XP_001766510.1	168027987	predicted protein	[Physcomitrella patens]	predicted protein [Physcomitrella patens]	404	32	251	223.016	567	4.10325e-68	122	222	55	150	222	68	1
unigene_09793	157	1	157	XP_001780308.1	168056602	predicted protein	[Physcomitrella patens]	predicted protein [Physcomitrella patens]	150	1	150	196.052	497	6.82572e-62	102	157	65	112	157	71	1
unigene_09795	784	1	776	XP_001753937.1	168002471	predicted protein	[Physcomitrella patens]	predicted protein [Physcomitrella patens]	879	88	871	1305.43	3377	0	608	784	78	690	784	88	1
unigene_09801	564	1	558	XP_001779282.1	168053719	predicted protein	[Physcomitrella patens]	predicted protein [Physcomitrella patens]	650	1	560	901.738	2329	0	445	560	79	491	560	88	1
unigene_09811	95	1	51	ABV60448.1	157678125	4-coumarate:coenzyme A ligase 2	[Physcomitrella patens]	4-coumarate:coenzyme A ligase 2 [Physcomitrella patens]	585	397	447	112.079	279	5.29633e-27	51	51	100	51	51	100	1
unigene_09812	94	1	94	XP_011509985.1	767919377	PREDICTED: POTE ankyrin domain family member J isoform X1	[Homo sapiens]	PREDICTED: POTE ankyrin domain family member J isoform X1 [Homo sapiens]	1048	683	776	208.764	530	6.79956e-61	94	94	100	94	94	100	1
unigene_09819	60	1	60	XP_001771230.1	168037477	predicted protein	[Physcomitrella patens]	predicted protein [Physcomitrella patens]	384	334	384	90.1225	222	3.89624e-20	42	60	70	47	60	78	1
unigene_09825	431	1	430	XP_015691310.1	1002850758	PREDICTED: DNA-binding protein SMUBP-2 isoform X1	[Oryza brachyantha]	PREDICTED: DNA-binding protein SMUBP-2 isoform X1 [Oryza brachyantha]	578	147	576	694.886	1792	0	334	430	78	385	430	90	1
unigene_09826	378	1	377	XP_001762067.1	168019068	predicted protein	[Physcomitrella patens]	predicted protein [Physcomitrella patens]	334	1	333	517.309	1331	0	264	377	70	296	377	79	1
unigene_09830	245	1	245	XP_001765021.1	168024996	predicted protein	[Physcomitrella patens]	predicted protein [Physcomitrella patens]	563	1	216	248.44	633	6.8388e-76	149	247	60	166	247	67	1
unigene_09834	300	1	284	XP_001759085.1	168012791	predicted protein	[Physcomitrella patens]	predicted protein [Physcomitrella patens]	536	242	525	511.531	1316	3.02274e-178	237	284	83	263	284	93	1
unigene_09836	52	1	35	XP_001763227.1	168021395	predicted protein	[Physcomitrella patens]	predicted protein [Physcomitrella patens]	752	313	347	55.4546	132	7.40154e-08	27	35	77	29	35	83	1
unigene_09839	107	1	107	XP_001777298.1	168049697	predicted protein	[Physcomitrella patens]	predicted protein [Physcomitrella patens]	314	1	107	189.119	479	6.80029e-58	89	107	83	98	107	92	1
unigene_09842	114	1	42	KVH89660.1	976901639	FAD-dependent pyridine nucleotide-disulfide oxidoreductase	[Cynara cardunculus var. scolymus]	FAD-dependent pyridine nucleotide-disulfide oxidoreductase [Cynara cardunculus var. scolymus]	380	18	59	82.4185	202	2.41509e-16	36	42	86	38	42	90	1
unigene_09844	201	1	201	YP_004927628.1	353526559	NADH dehydrogenase subunit 6 (mitochondrion)	[Anomodon rugelii]	NADH dehydrogenase subunit 6 (mitochondrion) [Anomodon rugelii]	201	1	201	362.073	928	5.05896e-126	184	201	92	186	201	93	1
unigene_09846	386	1	386	XP_001764711.1	168024374	predicted protein	[Physcomitrella patens]	predicted protein [Physcomitrella patens]	386	1	386	694.886	1792	0	342	386	89	356	386	92	1
unigene_09864	72	1	26	AAF19790.1	6635344	AF162206_1 cytosolic fructose-1,6-bisphosphate	[Lactuca sativa]	AF162206_1 cytosolic fructose-1,6-bisphosphate [Lactuca sativa]	234	113	138	61.2326	147	8.30093e-10	25	26	96	26	26	100	1
unigene_09865	556	1	556	XP_001780064.1	168056108	ATP-binding cassette transporter, subfamily G, member 3, group WBC protein PpABCG3	[Physcomitrella patens]	ATP-binding cassette transporter, subfamily G, member 3, group WBC protein PpABCG3 [Physcomitrella patens]	584	34	584	819.691	2116	0	411	565	73	447	565	79	1
unigene_09872	86	1	86	WP_008809808.1	496085301	GNAT family acetyltransferase	[Streptococcus sp. 2_1_36FAA]	GNAT family acetyltransferase [Streptococcus sp. 2_1_36FAA]	156	1	86	177.948	450	6.01396e-56	85	86	99	85	86	99	1
unigene_09886	419	1	419	XP_001765393.1	168025743	predicted protein	[Physcomitrella patens]	predicted protein [Physcomitrella patens]	418	1	418	732.25	1889	0	358	420	85	376	420	90	1
unigene_09890	142	1	107	XP_001756780.1	168008170	predicted protein	[Physcomitrella patens]	predicted protein [Physcomitrella patens]	216	1	107	204.142	518	1.76545e-64	99	107	93	101	107	94	1
unigene_09891	238	1	193	XP_001768502.1	168031989	predicted protein	[Physcomitrella patens]	predicted protein [Physcomitrella patens]	300	1	197	245.743	626	4.42757e-78	126	197	64	154	197	78	1
unigene_09897	79	1	79	XP_001766890.1	168028750	predicted protein	[Physcomitrella patens]	predicted protein [Physcomitrella patens]	1145	174	252	103.219	256	4.21811e-24	46	79	58	64	79	81	1
unigene_09901	59	1	56	XP_001785081.1	168066306	predicted protein	[Physcomitrella patens]	predicted protein [Physcomitrella patens]	146	87	145	73.1738	178	2.84531e-15	35	59	59	41	59	69	1
unigene_09906	59	1	53	XP_001761774.1	168018480	predicted protein	[Physcomitrella patens]	predicted protein [Physcomitrella patens]	837	585	637	80.4925	197	1.57369e-16	36	53	68	44	53	83	1
unigene_09909	382	1	382	AAT00627.1	46560597	calmodulin-binding ion transporter-like protein	[Physcomitrella patens]	calmodulin-binding ion transporter-like protein [Physcomitrella patens]	428	41	428	661.759	1706	0	323	388	83	339	388	87	1
unigene_09916	75	1	37	XP_001753665.1	168001926	predicted protein	[Physcomitrella patens]	predicted protein [Physcomitrella patens]	943	573	609	59.3066	142	8.49611e-09	29	37	78	34	37	92	1
unigene_09927	102	1	56	XP_006227711.1	564324583	PREDICTED: proline-rich protein HaeIII subfamily 1-like	[Rattus norvegicus]	PREDICTED: proline-rich protein HaeIII subfamily 1-like [Rattus norvegicus]	313	1	56	106.686	265	6.57896e-26	55	56	98	55	56	98	1
unigene_09934	211	1	210	XP_001771345.1	168037708	predicted protein	[Physcomitrella patens]	predicted protein [Physcomitrella patens]	212	1	210	384.03	985	1.90078e-134	185	210	88	195	210	93	1
unigene_09944	256	1	256	XP_001779398.1	168053953	predicted protein	[Physcomitrella patens]	predicted protein [Physcomitrella patens]	424	161	420	471.085	1211	1.06083e-164	226	260	87	241	260	93	1
unigene_09951	90	1	90	GAE68814.1	574137482	glycosyltransferase	[Propionibacterium acnes JCM 18909]	glycosyltransferase [Propionibacterium acnes JCM 18909]	367	147	236	187.963	476	4.14074e-57	90	90	100	90	90	100	1
unigene_09954	339	1	338	XP_001776032.1	168047145	predicted protein	[Physcomitrella patens]	predicted protein [Physcomitrella patens]	392	55	391	605.134	1559	0	298	338	88	312	338	92	1
unigene_09972	64	1	47	XP_001765541.1	168026041	predicted protein	[Physcomitrella patens]	predicted protein [Physcomitrella patens]	1090	215	258	54.6842	130	2.40503e-07	24	47	51	32	47	68	1
unigene_09974	264	1	256	CDO99830.1	661896641	unnamed protein product	[Coffea canephora]	unnamed protein product [Coffea canephora]	375	115	369	293.123	749	3.43751e-95	141	257	55	183	257	71	1
unigene_09984	137	1	135	XP_001778303.1	168051724	predicted protein	[Physcomitrella patens]	predicted protein [Physcomitrella patens]	134	1	134	242.276	617	1.04645e-80	120	135	89	126	135	93	1
unigene_09990	397	1	397	XP_001777195.1	168049489	predicted protein	[Physcomitrella patens]	predicted protein [Physcomitrella patens]	397	1	397	506.908	1304	7.90062e-177	239	398	60	292	398	73	1
unigene_10001	162	1	162	AMH40479.1	992053700	G-type lectin-domain containing receptor kinase 7	[Pohlia nutans]	G-type lectin-domain containing receptor kinase 7 [Pohlia nutans]	847	11	172	288.5	737	4.70939e-90	144	162	89	151	162	93	1
unigene_10003	200	1	198	XP_001763492.1	168021927	predicted protein	[Physcomitrella patens]	predicted protein [Physcomitrella patens]	909	711	909	297.745	761	2.07096e-92	148	199	74	170	199	85	1
unigene_10006	333	1	312	XP_001754257.1	168003113	predicted protein	[Physcomitrella patens]	predicted protein [Physcomitrella patens]	321	1	312	565.459	1456	0	271	312	87	292	312	94	1
unigene_10007	94	1	48	XP_001771254.1	168037525	predicted protein	[Physcomitrella patens]	predicted protein [Physcomitrella patens]	293	80	127	77.0258	188	5.36765e-15	34	48	71	38	48	79	1
unigene_10011	80	1	80	XP_001768225.1	168031433	predicted protein	[Physcomitrella patens]	predicted protein [Physcomitrella patens]	527	440	524	115.546	288	1.162e-28	53	85	62	64	85	75	1
unigene_10013	633	1	633	XP_001777642.1	168050390	predicted protein	[Physcomitrella patens]	predicted protein [Physcomitrella patens]	633	1	633	1127.46	2915	0	556	633	88	572	633	90	1
unigene_10020	236	1	236	XP_001782776.1	168061601	predicted protein	[Physcomitrella patens]	predicted protein [Physcomitrella patens]	236	1	236	414.846	1065	9.10962e-146	191	236	81	213	236	90	1
unigene_10024	226	1	219	XP_001777491.1	168050086	predicted protein	[Physcomitrella patens]	predicted protein [Physcomitrella patens]	3165	1728	1946	292.352	747	8.48379e-88	145	219	66	158	219	72	1
unigene_10026	53	1	42	XP_001768632.1	168032250	predicted protein	[Physcomitrella patens]	predicted protein [Physcomitrella patens]	700	354	395	77.411	189	1.8554e-15	37	42	88	39	42	93	1
unigene_10034	522	1	522	XP_001784869.1	168065870	predicted protein	[Physcomitrella patens]	predicted protein [Physcomitrella patens]	1216	700	1216	722.62	1864	0	378	528	72	416	528	79	1
unigene_10040	113	1	89	XP_001782729.1	168061506	predicted protein	[Physcomitrella patens]	predicted protein [Physcomitrella patens]	176	51	153	107.842	268	1.67729e-27	54	103	52	67	103	65	1
unigene_10068	62	1	34	XP_001771059.1	168037133	predicted protein	[Physcomitrella patens]	predicted protein [Physcomitrella patens]	451	1	34	62.7734	151	2.94438e-10	28	34	82	31	34	91	1
unigene_10071	73	1	38	XP_001757865.1	168010345	predicted protein	[Physcomitrella patens]	predicted protein [Physcomitrella patens]	415	78	115	78.9518	193	8.86649e-16	36	38	95	37	38	97	1
unigene_10072	72	1	57	XP_001768922.1	168032833	predicted protein	[Physcomitrella patens]	predicted protein [Physcomitrella patens]	1252	1102	1164	84.7297	208	9.60868e-18	43	63	68	47	63	75	1
unigene_10087	389	1	389	XP_001763664.1	168022272	predicted protein	[Physcomitrella patens]	predicted protein [Physcomitrella patens]	464	1	444	416.001	1068	3.50765e-140	254	456	56	274	456	60	1
unigene_10090	65	1	53	XP_001783933.1	168063956	predicted protein	[Physcomitrella patens]	predicted protein [Physcomitrella patens]	484	340	392	94.3597	233	2.40726e-21	47	53	89	49	53	92	1
unigene_10092	109	1	106	XP_001781554.1	168059124	predicted protein	[Physcomitrella patens]	predicted protein [Physcomitrella patens]	330	218	323	139.428	350	2.352e-38	66	106	62	76	106	72	1
unigene_10093	263	1	261	XP_001760897.1	168016721	predicted protein	[Physcomitrella patens]	predicted protein [Physcomitrella patens]	485	225	475	365.925	938	2.16666e-122	181	262	69	211	262	81	1
unigene_10102	282	1	282	KMQ86178.1	861615698	integrase core domain protein	[Lasius niger]	integrase core domain protein [Lasius niger]	315	23	300	206.838	525	6.86137e-62	108	283	38	168	283	59	1
unigene_10106	92	1	92	WP_049554481.1	896679913	D-galactosyl-beta-1-3-N-acetyl-D-hexosamine phosphorylase	[Streptococcus thermophilus]	D-galactosyl-beta-1-3-N-acetyl-D-hexosamine phosphorylase [Streptococcus thermophilus]	746	655	746	189.504	480	8.8388e-55	92	92	100	92	92	100	1
unigene_10110	417	1	413	XP_001782008.1	168060043	predicted protein	[Physcomitrella patens]	predicted protein [Physcomitrella patens]	407	1	406	690.649	1781	0	337	413	82	371	413	90	1
unigene_10142	186	1	186	XP_001759616.1	168014148	predicted protein	[Physcomitrella patens]	predicted protein [Physcomitrella patens]	1130	382	571	310.457	794	4.54793e-96	155	193	80	171	193	89	1
unigene_10148	81	1	38	XP_001775299.1	168045669	predicted protein	[Physcomitrella patens]	predicted protein [Physcomitrella patens]	666	212	249	58.151	139	2.72049e-08	29	38	76	33	38	87	1
unigene_10150	126	1	126	AEB39780.1	328774761	pentatricopeptide repeat protein 45	[Funaria hygrometrica]	pentatricopeptide repeat protein 45 [Funaria hygrometrica]	1097	760	885	181.03	458	1.45309e-50	88	126	70	103	126	82	1
unigene_10152	416	1	416	XP_001759586.1	168014085	predicted protein	[Physcomitrella patens]	predicted protein [Physcomitrella patens]	972	549	972	405.601	1041	1.25435e-129	232	427	54	290	427	68	1
unigene_10153	58	1	53	XP_001765151.1	168025258	predicted protein	[Physcomitrella patens]	predicted protein [Physcomitrella patens]	625	479	531	97.4413	241	2.11535e-22	45	53	85	48	53	91	1
unigene_10157	317	1	267	XP_001751755.1	167998098	predicted protein	[Physcomitrella patens]	predicted protein [Physcomitrella patens]	594	261	527	407.142	1045	3.57132e-136	201	267	75	222	267	83	1
unigene_10165	64	1	52	XP_001758465.1	168011548	predicted protein	[Physcomitrella patens]	predicted protein [Physcomitrella patens]	208	25	75	92.4337	228	5.48035e-22	43	52	83	49	52	94	1
unigene_10167	321	1	205	XP_001759236.1	168013094	predicted protein	[Physcomitrella patens]	predicted protein [Physcomitrella patens]	478	216	420	359.377	921	6.35151e-119	172	205	84	180	205	88	1
unigene_10183	95	1	95	XP_001773968.1	168042988	predicted protein	[Physcomitrella patens]	predicted protein [Physcomitrella patens]	470	373	467	146.362	368	4.47643e-40	66	95	69	77	95	81	1
unigene_10184	310	1	295	XP_001775068.1	168045203	predicted protein	[Physcomitrella patens]	predicted protein [Physcomitrella patens]	1002	758	1002	362.073	928	2.68452e-114	192	295	65	211	295	72	1
unigene_10185	75	1	46	XP_001779400.1	168053957	predicted protein	[Physcomitrella patens]	predicted protein [Physcomitrella patens]	265	121	166	90.1225	222	1.54139e-20	39	46	85	43	46	93	1
unigene_10188	191	1	156	XP_001774858.1	168044781	predicted protein	[Physcomitrella patens]	predicted protein [Physcomitrella patens]	289	115	270	265.003	676	1.66067e-86	127	156	81	134	156	86	1
unigene_10195	204	1	185	AMH40478.1	992053671	G-type lectin-domain containing receptor kinase 6	[Pohlia nutans]	G-type lectin-domain containing receptor kinase 6 [Pohlia nutans]	832	252	405	100.523	249	2.76102e-21	66	192	34	89	192	46	1
unigene_10202	492	1	482	AGC04674.1	440454701	tRNA-isopentenyltransferase	[Physcomitrella patens]	tRNA-isopentenyltransferase [Physcomitrella patens]	503	1	476	662.914	1709	0	349	495	71	392	495	79	1
unigene_10211	202	1	201	XP_001776326.1	168047738	predicted protein	[Physcomitrella patens]	predicted protein [Physcomitrella patens]	366	1	219	216.083	549	3.87584e-66	124	222	56	141	222	64	1
unigene_10230	249	1	240	XP_001755239.1	168005081	predicted protein	[Physcomitrella patens]	predicted protein [Physcomitrella patens]	525	40	276	352.058	902	1.61109e-116	170	240	71	200	240	83	1
unigene_10237	993	1	993	XP_001768116.1	168031214	predicted protein	[Physcomitrella patens]	predicted protein [Physcomitrella patens]	1262	252	1262	1469.52	3803	0	745	1020	73	827	1020	81	1
unigene_10251	545	1	545	XP_001760792.1	168016510	predicted protein	[Physcomitrella patens]	predicted protein [Physcomitrella patens]	2207	1617	2206	396.356	1017	5.2025e-119	272	619	44	333	619	54	1
unigene_10253	75	1	60	XP_001780588.1	168057168	predicted protein	[Physcomitrella patens]	predicted protein [Physcomitrella patens]	263	70	129	112.464	280	4.07462e-29	52	60	87	54	60	90	1
unigene_10271	86	1	86	WP_002915023.1	489004410	ribosome maturation factor RimM	[Streptococcus sanguinis]	ribosome maturation factor RimM [Streptococcus sanguinis]	172	40	125	170.629	431	9.06928e-53	85	86	99	86	86	100	1
unigene_10277	182	1	182	XP_001779028.1	168053205	predicted protein	[Physcomitrella patens]	predicted protein [Physcomitrella patens]	182	1	182	369.007	946	2.26248e-129	175	182	96	178	182	98	1
unigene_10282	598	1	598	XP_001758513.1	168011645	predicted protein	[Physcomitrella patens]	predicted protein [Physcomitrella patens]	596	1	596	912.138	2356	0	456	601	76	488	601	81	1
unigene_10286	63	1	45	XP_001756830.1	168008270	predicted protein	[Physcomitrella patens]	predicted protein [Physcomitrella patens]	339	243	287	65.855	159	2.57698e-11	30	45	67	37	45	82	1
unigene_10289	76	1	53	XP_001781372.1	168058755	predicted protein	[Physcomitrella patens]	predicted protein [Physcomitrella patens]	534	333	385	107.071	266	1.08644e-25	50	53	94	51	53	96	1
unigene_10294	328	1	328	XP_001778974.1	168053096	predicted protein	[Physcomitrella patens]	predicted protein [Physcomitrella patens]	328	1	328	582.793	1501	0	281	328	86	297	328	91	1
unigene_10301	652	1	640	XP_001771168.1	168037352	predicted protein	[Physcomitrella patens]	predicted protein [Physcomitrella patens]	1137	192	783	841.262	2172	0	441	651	68	471	651	72	1
unigene_10304	194	1	194	XP_001763940.1	168022826	predicted protein	[Physcomitrella patens]	predicted protein [Physcomitrella patens]	286	1	194	365.925	938	2.5872e-126	170	194	88	186	194	96	1
unigene_10312	204	1	204	XP_001753036.1	168000665	predicted protein	[Physcomitrella patens]	predicted protein [Physcomitrella patens]	204	1	204	377.096	967	6.52741e-132	188	204	92	190	204	93	1
unigene_10314	90	1	40	XP_001762231.1	168019397	predicted protein	[Physcomitrella patens]	predicted protein [Physcomitrella patens]	422	2	41	62.7734	151	1.05619e-09	29	40	73	33	40	83	1
unigene_10323	425	1	425	XP_001774015.1	168043082	predicted protein	[Physcomitrella patens]	predicted protein [Physcomitrella patens]	591	117	540	604.749	1558	0	309	425	73	337	425	79	1
unigene_10326	357	1	323	XP_001766311.1	168027587	predicted protein	[Physcomitrella patens]	predicted protein [Physcomitrella patens]	607	1	318	234.958	598	1.25678e-68	157	339	46	188	339	55	1
unigene_10327	189	1	61	WP_040962738.1	750687857	hypothetical protein	[Sinorhizobium fredii]	hypothetical protein [Sinorhizobium fredii]	100	40	100	55.4546	132	4.6606e-07	27	61	44	39	61	64	1
unigene_10333	723	1	228	XP_001767234.1	168029441	predicted protein	[Physcomitrella patens]	predicted protein [Physcomitrella patens]	758	417	644	303.908	777	7.80357e-89	150	228	66	180	228	79	1
unigene_10334	195	1	195	XP_001766947.1	168028864	predicted protein	[Physcomitrella patens]	predicted protein [Physcomitrella patens]	429	1	195	280.026	715	1.92422e-90	135	195	69	158	195	81	1
unigene_10341	596	1	596	XP_001760267.1	168015457	SNF2 superfamily RAD5 protein	[Physcomitrella patens]	SNF2 superfamily RAD5 protein [Physcomitrella patens]	1031	435	1031	1122.46	2902	0	530	597	89	567	597	95	1
unigene_10342	54	1	47	XP_001757550.1	168009714	predicted protein	[Physcomitrella patens]	predicted protein [Physcomitrella patens]	483	4	50	80.4925	197	1.2366e-16	40	47	85	41	47	87	1
unigene_10345	52	1	42	XP_001769718.1	168034435	predicted protein	[Physcomitrella patens]	predicted protein [Physcomitrella patens]	449	171	215	55.8398	133	5.38428e-08	33	45	73	35	45	78	1
unigene_10349	174	1	75	XP_001754868.1	168004337	predicted protein	[Physcomitrella patens]	predicted protein [Physcomitrella patens]	283	111	185	127.102	318	7.08521e-33	59	75	79	68	75	91	1
unigene_10352	158	1	156	XP_001780115.1	168056212	predicted protein	[Physcomitrella patens]	predicted protein [Physcomitrella patens]	154	1	153	238.81	608	9.28759e-79	114	156	73	128	156	82	1
unigene_10353	140	1	140	XP_001780554.1	168057099	predicted protein	[Physcomitrella patens]	predicted protein [Physcomitrella patens]	1132	824	963	285.419	729	1.08596e-87	131	140	94	136	140	97	1
unigene_10362	75	1	26	XP_001771632.1	168038286	predicted protein	[Physcomitrella patens]	predicted protein [Physcomitrella patens]	311	52	77	55.4546	132	2.26489e-07	23	26	88	25	26	96	1
unigene_10375	114	1	114	GAE68324.1	574137968	L-lactate dehydrogenase	[Propionibacterium acnes JCM 18909]	L-lactate dehydrogenase [Propionibacterium acnes JCM 18909]	183	61	174	209.92	533	1.30783e-67	101	114	89	102	114	89	1
unigene_10376	1064	1	927	XP_007034155.1	590656038	Phragmoplast-associated kinesin-related protein, putative isoform 1	[Theobroma cacao]	Phragmoplast-associated kinesin-related protein, putative isoform 1 [Theobroma cacao]	1264	240	1199	686.026	1769	0	446	1019	44	600	1019	59	1
unigene_10385	329	1	285	XP_001785741.1	168067688	predicted protein	[Physcomitrella patens]	predicted protein [Physcomitrella patens]	358	65	348	303.523	776	1.86548e-98	165	289	57	195	289	67	1
unigene_10387	55	1	53	XP_001767111.1	168029194	predicted protein	[Physcomitrella patens]	predicted protein [Physcomitrella patens]	455	378	438	92.0485	227	9.99559e-21	46	61	75	51	61	84	1
unigene_10389	336	1	336	XP_001757146.1	168008904	predicted protein	[Physcomitrella patens]	predicted protein [Physcomitrella patens]	527	62	399	444.121	1141	3.12675e-151	213	338	63	258	338	76	1
unigene_10390	291	1	289	XP_001768338.1	168031659	predicted protein	[Physcomitrella patens]	predicted protein [Physcomitrella patens]	518	249	516	359.377	921	8.09294e-119	181	289	63	216	289	75	1
unigene_10393	94	1	45	XP_001753500.1	168001595	predicted protein	[Physcomitrella patens]	predicted protein [Physcomitrella patens]	566	394	438	98.2117	243	4.75349e-22	44	45	98	45	45	100	1
unigene_10405	542	1	542	XP_001766410.1	168027786	predicted protein	[Physcomitrella patens]	predicted protein [Physcomitrella patens]	537	1	537	816.224	2107	0	402	542	74	445	542	82	1
unigene_10410	344	1	337	XP_001753761.1	168002118	predicted protein	[Physcomitrella patens]	predicted protein [Physcomitrella patens]	384	1	375	399.053	1024	2.13044e-135	229	388	59	264	388	68	1
unigene_10425	110	1	108	XP_001779218.1	168053589	predicted protein	[Physcomitrella patens]	predicted protein [Physcomitrella patens]	3667	3124	3231	165.236	417	2.98907e-45	83	108	77	97	108	90	1
unigene_10427	981	1	981	XP_001778825.1	168052795	predicted protein	[Physcomitrella patens]	predicted protein [Physcomitrella patens]	1206	356	1206	1243.41	3216	0	671	990	68	723	990	73	1
unigene_10429	306	1	303	XP_002990028.1	302816699	hypothetical protein SELMODRAFT_428527	[Selaginella moellendorffii]	hypothetical protein SELMODRAFT_428527 [Selaginella moellendorffii]	341	37	331	276.559	706	1.62019e-88	147	303	49	191	303	63	1
unigene_10436	445	1	443	XP_001781620.1	168059257	predicted protein	[Physcomitrella patens]	predicted protein [Physcomitrella patens]	460	1	460	565.844	1457	0	289	470	61	345	470	73	1
unigene_10442	75	1	75	XP_001758747.1	168012114	predicted protein	[Physcomitrella patens]	predicted protein [Physcomitrella patens]	168	94	168	135.576	340	3.70475e-39	63	75	84	70	75	93	1
unigene_10443	82	1	35	XP_001763139.1	168021219	predicted protein	[Physcomitrella patens]	predicted protein [Physcomitrella patens]	494	119	153	75.485	184	2.71373e-14	34	35	97	35	35	100	1
unigene_10450	54	1	44	XP_001756288.1	168007184	predicted protein	[Physcomitrella patens]	predicted protein [Physcomitrella patens]	561	325	368	81.2629	199	6.53776e-17	37	44	84	39	44	89	1
unigene_10455	259	1	259	XP_001765499.1	168025956	Qa-SNARE, SYP2/Pep12p/Syntaxin 7-type	[Physcomitrella patens]	Qa-SNARE, SYP2/Pep12p/Syntaxin 7-type [Physcomitrella patens]	262	1	262	328.176	840	1.09448e-110	170	263	65	194	263	74	1
unigene_10460	70	1	35	XP_001777628.1	168050362	predicted protein	[Physcomitrella patens]	predicted protein [Physcomitrella patens]	536	217	251	63.1586	152	3.53022e-10	27	35	77	33	35	94	1
unigene_10469	141	1	141	XP_001764542.1	168024035	predicted protein	[Physcomitrella patens]	predicted protein [Physcomitrella patens]	1002	643	725	117.087	292	5.84694e-28	70	141	50	77	141	55	1
unigene_10474	515	1	502	AKN34443.1	848267513	phytochrome, partial	[Philonotis fontana]	phytochrome, partial [Philonotis fontana]	1127	287	789	984.556	2544	0	472	503	94	481	503	96	1
unigene_10503	725	1	723	XP_001756120.1	168006847	predicted protein	[Physcomitrella patens]	predicted protein [Physcomitrella patens]	747	1	746	1281.54	3315	0	632	746	85	674	746	90	1
unigene_10518	522	1	521	XP_001780118.1	168056218	predicted protein	[Physcomitrella patens]	predicted protein [Physcomitrella patens]	499	1	496	798.119	2060	0	396	528	75	439	528	83	1
unigene_10531	283	1	283	XP_001765415.1	168025788	predicted protein	[Physcomitrella patens]	predicted protein [Physcomitrella patens]	283	1	283	485.723	1249	3.53262e-172	221	283	78	252	283	89	1
unigene_10535	243	1	242	XP_001765904.1	168026770	predicted protein	[Physcomitrella patens]	predicted protein [Physcomitrella patens]	374	121	373	420.239	1079	1.30345e-145	203	253	80	215	253	85	1
unigene_10538	80	1	35	XP_001770538.1	168036084	predicted protein	[Physcomitrella patens]	predicted protein [Physcomitrella patens]	344	237	271	71.633	174	3.50316e-13	31	35	89	34	35	97	1
unigene_10541	289	1	289	XP_001766424.1	168027814	predicted protein	[Physcomitrella patens]	predicted protein [Physcomitrella patens]	289	1	289	302.368	773	1.21978e-99	170	292	58	187	292	64	1
unigene_10542	99	1	42	XP_001781989.1	168060004	predicted protein	[Physcomitrella patens]	predicted protein [Physcomitrella patens]	1102	136	177	87.4261	215	2.91857e-18	42	42	100	42	42	100	1
unigene_10546	764	1	764	XP_001759875.1	168014671	ferric reductase like transmembrane component	[Physcomitrella patens]	ferric reductase like transmembrane component [Physcomitrella patens]	761	1	761	1072.77	2773	0	543	774	70	614	774	79	1
unigene_10550	318	1	318	XP_001764748.1	168024448	predicted protein	[Physcomitrella patens]	predicted protein [Physcomitrella patens]	503	186	503	616.69	1589	0	298	318	94	313	318	98	1
unigene_10556	84	1	84	WP_019968055.1	518812101	membrane protein	[Prevotella maculosa]	membrane protein [Prevotella maculosa]	294	197	280	148.673	374	9.65049e-43	72	84	86	72	84	86	1
unigene_10565	88	1	88	GAE72817.1	574130209	Rhs protein	[Propionibacterium acnes JCM 18916]	Rhs protein [Propionibacterium acnes JCM 18916]	224	4	91	176.022	445	3.18104e-54	88	88	100	88	88	100	1
unigene_10572	103	1	88	CCH69100.1	478759114	conserved hypothetical protein	[Tetrasphaera elongata Lp2]	conserved hypothetical protein [Tetrasphaera elongata Lp2]	130	13	100	126.331	316	1.59816e-35	66	88	75	71	88	81	1
unigene_10573	138	1	138	XP_001776429.1	168047946	predicted protein	[Physcomitrella patens]	predicted protein [Physcomitrella patens]	140	1	140	241.506	615	2.17977e-80	122	140	87	132	140	94	1
unigene_10579	123	1	95	BAP68992.1	693582446	RxLR effector candidate protein	[Hyaloperonospora arabidopsidis Emoy2]	RxLR effector candidate protein [Hyaloperonospora arabidopsidis Emoy2]	312	214	308	102.834	255	4.03251e-24	44	95	46	69	95	73	1
unigene_10583	177	1	177	XP_001768152.1	168031286	predicted protein	[Physcomitrella patens]	predicted protein [Physcomitrella patens]	183	1	183	182.57	462	8.98554e-56	102	183	56	115	183	63	1
unigene_10586	99	1	51	XP_001766254.1	168027473	predicted protein	[Physcomitrella patens]	predicted protein [Physcomitrella patens]	51	1	51	97.0561	240	5.55253e-25	44	51	86	48	51	94	1
unigene_10591	319	1	316	XP_001767966.1	168030912	predicted protein	[Physcomitrella patens]	predicted protein [Physcomitrella patens]	455	122	453	300.056	767	5.94828e-96	184	346	53	221	346	64	1
unigene_10594	242	1	242	XP_001769207.1	168033408	predicted protein	[Physcomitrella patens]	predicted protein [Physcomitrella patens]	379	131	379	311.612	797	1.03864e-102	166	249	67	189	249	76	1
unigene_10597	76	1	35	XP_001758671.1	168011961	predicted protein	[Physcomitrella patens]	predicted protein [Physcomitrella patens]	428	19	54	55.8398	133	1.4524e-07	27	36	75	31	36	86	1
unigene_10606	78	1	78	XP_001780056.1	168056092	predicted protein	[Physcomitrella patens]	predicted protein [Physcomitrella patens]	1697	279	356	154.836	390	3.67653e-42	74	78	95	77	78	99	1
unigene_10610	57	1	45	XP_011622655.1	769814084	PREDICTED: nardilysin	[Amborella trichopoda]	PREDICTED: nardilysin [Amborella trichopoda]	1030	106	150	93.2041	230	4.7614e-21	41	45	91	42	45	93	1
unigene_10615	262	1	262	XP_001781580.1	168059176	predicted protein	[Physcomitrella patens]	predicted protein [Physcomitrella patens]	336	70	336	322.013	824	3.33742e-107	161	268	60	196	268	73	1
unigene_10619	96	1	96	YP_009047680.1	669017483	ribosomal protein L2 (mitochondrion)	[Funaria hygrometrica]	ribosomal protein L2 (mitochondrion) [Funaria hygrometrica]	463	316	411	205.682	522	6.43839e-63	96	96	100	96	96	100	1
unigene_10622	290	1	290	XP_001773320.1	168041683	predicted protein	[Physcomitrella patens]	predicted protein [Physcomitrella patens]	591	157	446	509.99	1312	5.12127e-177	245	290	84	253	290	87	1
unigene_10623	371	1	358	XP_001778757.1	168052658	predicted protein	[Physcomitrella patens]	predicted protein [Physcomitrella patens]	427	1	364	584.719	1506	0	287	364	79	314	364	86	1
unigene_10638	222	1	215	XP_001755689.1	168005983	predicted protein	[Physcomitrella patens]	predicted protein [Physcomitrella patens]	473	259	473	391.349	1004	3.9603e-133	192	215	89	199	215	93	1
unigene_10644	860	1	840	XP_001772202.1	168039433	predicted protein	[Physcomitrella patens]	predicted protein [Physcomitrella patens]	995	166	978	768.844	1984	0	476	869	55	542	869	62	1
unigene_10645	264	1	264	XP_001756582.1	168007773	predicted protein	[Physcomitrella patens]	predicted protein [Physcomitrella patens]	1158	774	1015	312.768	800	1.90526e-95	159	264	60	199	264	75	1
unigene_10648	430	1	430	XP_001754001.1	168002599	predicted protein	[Physcomitrella patens]	predicted protein [Physcomitrella patens]	446	19	446	741.495	1913	0	351	430	82	379	430	88	1
unigene_10649	104	1	69	XP_001774772.1	168044607	predicted protein	[Physcomitrella patens]	predicted protein [Physcomitrella patens]	579	263	330	95.5153	236	4.74482e-21	47	69	68	58	69	84	1
unigene_10650	187	1	187	XP_001781033.1	168058069	predicted protein	[Physcomitrella patens]	predicted protein [Physcomitrella patens]	593	390	576	352.829	904	3.76914e-117	158	187	84	174	187	93	1
unigene_10661	75	1	44	XP_001768589.1	168032164	predicted protein	[Physcomitrella patens]	predicted protein [Physcomitrella patens]	885	21	64	77.411	189	3.96424e-15	34	44	77	38	44	86	1
unigene_10669	236	1	236	XP_001777954.1	168051019	predicted protein	[Physcomitrella patens]	predicted protein [Physcomitrella patens]	335	100	335	348.206	892	6.60017e-118	178	240	74	202	240	84	1
unigene_10671	58	1	46	XP_001751719.1	167998026	predicted protein	[Physcomitrella patens]	predicted protein [Physcomitrella patens]	285	26	71	70.4774	171	2.54828e-13	32	46	70	37	46	80	1
unigene_10673	300	1	300	XP_001757146.1	168008904	predicted protein	[Physcomitrella patens]	predicted protein [Physcomitrella patens]	527	174	475	402.905	1034	1.38265e-135	197	302	65	235	302	78	1
unigene_10676	139	1	137	XP_001778550.1	168052223	predicted protein	[Physcomitrella patens]	predicted protein [Physcomitrella patens]	137	1	136	176.792	447	8.31626e-55	85	137	62	106	137	77	1
unigene_10688	102	1	102	WP_061864878.1	1008237879	crossover junction endodeoxyribonuclease RuvA	[Streptococcus mitis]	crossover junction endodeoxyribonuclease RuvA [Streptococcus mitis]	133	32	133	210.69	535	7.01648e-69	99	102	97	101	102	99	1
unigene_10698	58	1	36	XP_001784213.1	168064528	predicted protein	[Physcomitrella patens]	predicted protein [Physcomitrella patens]	1010	457	492	75.0998	183	1.48559e-14	35	36	97	36	36	100	1
unigene_10703	69	1	40	XP_001783230.1	168062526	predicted protein	[Physcomitrella patens]	predicted protein [Physcomitrella patens]	333	109	148	80.8777	198	8.849e-17	37	40	93	39	40	98	1
unigene_10715	412	1	339	AJP06339.1	758852442	PAKRP1L	[Pinus tabuliformis]	PAKRP1L [Pinus tabuliformis]	1340	919	1282	266.159	679	6.64954e-76	152	366	42	216	366	59	1
unigene_10722	102	1	102	GAE77137.1	574125764	cell division protein FtsW	[Propionibacterium acnes JCM 18918]	cell division protein FtsW [Propionibacterium acnes JCM 18918]	223	28	129	201.06	510	9.25608e-64	101	102	99	101	102	99	1
unigene_10727	624	1	538	XP_001784388.1	168064885	predicted protein	[Physcomitrella patens]	predicted protein [Physcomitrella patens]	856	243	776	959.133	2478	0	474	541	88	496	541	92	1
unigene_10728	441	1	441	ABO61745.1	134142848	trehalose-phosphatase 1	[Physcomitrella patens]	trehalose-phosphatase 1 [Physcomitrella patens]	442	1	441	699.508	1804	0	337	443	76	379	443	86	1
unigene_10731	225	1	225	AML76647.1	1001012337	putative LOV domain-containing protein	[Orthotrichum lyellii]	putative LOV domain-containing protein [Orthotrichum lyellii]	571	52	276	439.884	1130	8.25886e-151	210	225	93	214	225	95	1
unigene_10732	61	1	45	XP_001777333.1	168049767	predicted protein	[Physcomitrella patens]	predicted protein [Physcomitrella patens]	533	415	459	88.9669	219	2.21787e-19	41	45	91	43	45	96	1
unigene_10737	59	1	36	XP_001773546.1	168042138	ATP-binding cassette transporter, subfamily I, member 9, ABC component protein PpABCI9	[Physcomitrella patens]	ATP-binding cassette transporter, subfamily I, member 9, ABC component protein PpABCI9 [Physcomitrella patens]	332	25	60	78.9518	193	3.73558e-16	34	36	94	35	36	97	1
unigene_10742	326	1	326	XP_001755230.1	168005062	predicted protein	[Physcomitrella patens]	predicted protein [Physcomitrella patens]	312	1	312	493.426	1269	4.3049e-174	241	326	74	271	326	83	1
unigene_10746	75	1	48	XP_001760301.1	168015525	predicted protein	[Physcomitrella patens]	predicted protein [Physcomitrella patens]	347	273	320	88.5817	218	1.7951e-19	44	48	92	45	48	94	1
unigene_10749	406	1	406	KDP45831.1	643740145	hypothetical protein JCGZ_17438	[Jatropha curcas]	hypothetical protein JCGZ_17438 [Jatropha curcas]	407	1	407	484.952	1247	5.60972e-168	240	412	58	308	412	75	1
unigene_10755	350	1	296	XP_001763428.1	168021799	predicted protein	[Physcomitrella patens]	predicted protein [Physcomitrella patens]	290	15	290	374.785	961	3.80399e-127	192	297	65	229	297	77	1
unigene_10757	264	1	263	XP_001751676.1	167997940	predicted protein	[Physcomitrella patens]	predicted protein [Physcomitrella patens]	262	1	261	378.637	971	1.39524e-130	192	263	73	214	263	81	1
unigene_10761	66	1	33	XP_001779507.1	168054173	single bromodomain-containing protein	[Physcomitrella patens]	single bromodomain-containing protein [Physcomitrella patens]	771	77	112	58.5362	140	1.10314e-08	29	36	81	31	36	86	1
unigene_10769	56	1	31	ABR16047.1	148905766	unknown	[Picea sitchensis]	unknown [Picea sitchensis]	463	204	234	64.6994	156	5.61506e-11	28	31	90	31	31	100	1
unigene_10771	77	1	42	XP_001773952.1	168042955	predicted protein	[Physcomitrella patens]	predicted protein [Physcomitrella patens]	352	93	134	85.8853	211	2.32087e-18	40	42	95	41	42	98	1
unigene_10774	90	1	38	EHH60881.1	355757356	hypothetical protein EGM_18770, partial	[Macaca fascicularis]	hypothetical protein EGM_18770, partial [Macaca fascicularis]	99	62	99	59.6918	143	5.96632e-10	30	38	79	31	38	82	1
unigene_10776	57	1	56	XP_001754629.1	168003858	predicted protein	[Physcomitrella patens]	predicted protein [Physcomitrella patens]	575	297	352	114.39	285	1.43133e-28	52	56	93	55	56	98	1
unigene_10784	510	1	510	XP_001777275.1	168049650	predicted protein	[Physcomitrella patens]	predicted protein [Physcomitrella patens]	510	1	510	936.406	2419	0	449	510	88	467	510	92	1
unigene_10785	451	1	451	XP_001778772.1	168052689	predicted protein	[Physcomitrella patens]	predicted protein [Physcomitrella patens]	533	86	533	623.624	1607	0	334	451	74	351	451	78	1
unigene_10788	470	1	470	XP_001764194.1	168023336	predicted protein	[Physcomitrella patens]	predicted protein [Physcomitrella patens]	475	4	475	745.347	1923	0	360	475	76	408	475	86	1
unigene_10790	51	1	40	XP_001782110.1	168060249	predicted protein	[Physcomitrella patens]	predicted protein [Physcomitrella patens]	185	3	42	70.4774	171	6.80487e-14	32	40	80	35	40	88	1
unigene_10792	432	1	423	XP_001761765.1	168018462	predicted protein	[Physcomitrella patens]	predicted protein [Physcomitrella patens]	427	1	427	602.053	1551	0	310	429	72	344	429	80	1
unigene_10802	376	1	373	ABX10772.1	159902531	gibberellin 20-oxidase-like protein	[Physcomitrella patens]	gibberellin 20-oxidase-like protein [Physcomitrella patens]	381	6	379	629.787	1623	0	301	376	80	328	376	87	1
unigene_10805	86	1	86	WP_002893936.1	488983132	branched-chain amino acid ABC transporter permease	[Streptococcus sanguinis]	branched-chain amino acid ABC transporter permease [Streptococcus sanguinis]	288	203	288	168.318	425	2.46398e-50	86	86	100	86	86	100	1
unigene_10807	281	1	280	XP_001778621.1	168052366	predicted protein	[Physcomitrella patens]	predicted protein [Physcomitrella patens]	434	155	434	397.897	1021	2.30581e-135	219	285	77	230	285	81	1
unigene_10818	397	1	167	XP_001763613.1	168022170	predicted protein	[Physcomitrella patens]	predicted protein [Physcomitrella patens]	401	1	167	230.335	586	1.69907e-68	111	167	66	113	167	68	1
unigene_10825	657	1	632	XP_001763010.1	168020960	predicted protein	[Physcomitrella patens]	predicted protein [Physcomitrella patens]	656	1	635	771.541	1991	0	381	637	60	470	637	74	1
unigene_10826	142	1	51	XP_001784371.1	168064850	predicted protein	[Physcomitrella patens]	predicted protein [Physcomitrella patens]	598	421	471	110.153	274	1.43121e-25	50	51	98	51	51	100	1
unigene_10829	513	1	512	XP_001772397.1	168039825	predicted protein	[Physcomitrella patens]	predicted protein [Physcomitrella patens]	516	5	515	827.395	2136	0	391	512	76	434	512	85	1
unigene_10833	55	1	30	XP_001751852.1	167998292	predicted protein	[Physcomitrella patens]	predicted protein [Physcomitrella patens]	604	504	533	69.707	169	8.29351e-13	29	30	97	29	30	97	1
unigene_10839	220	1	220	XP_001771701.1	168038425	predicted protein	[Physcomitrella patens]	predicted protein [Physcomitrella patens]	625	77	325	215.312	547	4.59108e-63	132	252	52	154	252	61	1
unigene_10843	84	1	49	XP_001758978.1	168012577	predicted protein	[Physcomitrella patens]	predicted protein [Physcomitrella patens]	342	9	57	98.5969	244	4.47449e-23	45	49	92	49	49	100	1
unigene_10847	418	1	418	XP_001778889.1	168052924	predicted protein	[Physcomitrella patens]	predicted protein [Physcomitrella patens]	412	1	412	744.577	1921	0	353	421	84	386	421	92	1
unigene_10857	64	1	56	XP_001754986.1	168004573	predicted protein	[Physcomitrella patens]	predicted protein [Physcomitrella patens]	543	364	419	76.6406	187	4.52298e-15	38	56	68	39	56	70	1
unigene_10859	375	1	341	XP_001766826.1	168028621	predicted protein	[Physcomitrella patens]	predicted protein [Physcomitrella patens]	705	80	415	417.542	1072	7.63078e-138	233	343	68	246	343	72	1
unigene_10863	113	1	110	XP_001757074.1	168008759	predicted protein	[Physcomitrella patens]	predicted protein [Physcomitrella patens]	1752	1646	1746	103.605	257	1.36171e-23	58	110	53	70	110	64	1
unigene_10868	57	1	32	XP_001764045.1	168023037	predicted protein	[Physcomitrella patens]	predicted protein [Physcomitrella patens]	1227	736	767	57.3806	137	2.44418e-08	25	32	78	29	32	91	1
unigene_10871	83	1	83	XP_001753392.1	168001379	predicted protein	[Physcomitrella patens]	predicted protein [Physcomitrella patens]	294	11	95	133.65	335	7.2372e-37	67	86	78	75	86	87	1
unigene_10873	94	1	94	WP_009641287.1	497327074	hypothetical protein	[Capnocytophaga sp. CM59]	hypothetical protein [Capnocytophaga sp. CM59]	210	1	94	186.037	471	3.16934e-58	94	94	100	94	94	100	1
unigene_10874	139	1	128	XP_001768723.1	168032433	predicted protein	[Physcomitrella patens]	predicted protein [Physcomitrella patens]	220	6	133	131.339	329	8.94115e-36	66	128	52	87	128	68	1
unigene_10880	135	1	132	XP_001768224.1	168031431	predicted protein	[Physcomitrella patens]	predicted protein [Physcomitrella patens]	134	1	132	250.751	639	3.30727e-84	121	132	92	130	132	98	1
unigene_10881	104	1	104	EFC53161.1	284797814	alcohol dehydrogenase, iron-dependent	[Neisseria subflava NJ9703]	alcohol dehydrogenase, iron-dependent [Neisseria subflava NJ9703]	584	169	272	226.483	576	1.51647e-69	104	104	100	104	104	100	1
unigene_10896	693	1	693	XP_001755829.1	168006263	cellulose synthase-like C2, glycosyltransferase family 2	[Physcomitrella patens]	cellulose synthase-like C2, glycosyltransferase family 2 [Physcomitrella patens]	695	1	695	1182.55	3058	0	577	696	83	609	696	88	1
unigene_10899	255	1	249	XP_001784675.1	168065471	predicted protein	[Physcomitrella patens]	predicted protein [Physcomitrella patens]	462	187	435	417.927	1073	3.6597e-143	194	249	78	227	249	91	1
unigene_10900	63	1	40	KYP56311.1	1012345119	Serine/threonine-protein phosphatase 2A 65 kDa regulatory subunit A gamma isoform, partial	[Cajanus cajan]	Serine/threonine-protein phosphatase 2A 65 kDa regulatory subunit A gamma isoform, partial [Cajanus cajan]	53	13	52	72.0182	175	9.82227e-16	35	40	88	39	40	98	1
unigene_10906	349	1	349	XP_001765084.1	168025123	predicted protein	[Physcomitrella patens]	predicted protein [Physcomitrella patens]	344	1	344	567.385	1461	0	277	350	79	301	350	86	1
unigene_10910	251	1	233	XP_001776353.1	168047792	predicted protein	[Physcomitrella patens]	predicted protein [Physcomitrella patens]	192	1	192	307.76	787	8.41119e-104	159	233	68	168	233	72	1
unigene_10918	74	1	35	XP_001781460.1	168058933	predicted protein	[Physcomitrella patens]	predicted protein [Physcomitrella patens]	516	405	439	70.0922	170	1.65239e-12	32	35	91	33	35	94	1
unigene_10923	389	1	389	XP_001766155.1	168027274	predicted protein	[Physcomitrella patens]	predicted protein [Physcomitrella patens]	390	1	390	699.123	1803	0	348	393	89	361	393	92	1
unigene_10927	194	1	194	XP_001759619.1	168014154	predicted protein	[Physcomitrella patens]	predicted protein [Physcomitrella patens]	258	66	258	245.743	626	2.18295e-79	125	194	64	147	194	76	1
unigene_10936	108	1	108	WP_005698167.1	491969981	opacity-associated protein OapB	[Haemophilus parainfluenzae]	opacity-associated protein OapB [Haemophilus parainfluenzae]	135	28	135	220.705	561	9.4395e-73	107	108	99	108	108	100	1
unigene_10945	144	1	133	XP_001780946.1	168057893	predicted protein	[Physcomitrella patens]	predicted protein [Physcomitrella patens]	95	1	95	110.923	276	3.29524e-29	67	134	50	74	134	55	1
unigene_10960	62	1	50	XP_001759598.1	168014109	predicted protein	[Physcomitrella patens]	predicted protein [Physcomitrella patens]	312	203	252	93.9745	232	7.94279e-22	47	50	94	48	50	96	1
unigene_10963	72	1	34	XP_001760785.1	168016496	predicted protein	[Physcomitrella patens]	predicted protein [Physcomitrella patens]	454	350	383	74.7146	182	3.58858e-14	33	34	97	34	34	100	1
unigene_10966	398	1	398	XP_001769350.1	168033696	predicted protein	[Physcomitrella patens]	predicted protein [Physcomitrella patens]	553	157	553	674.085	1738	0	330	398	83	337	398	85	1
unigene_10967	381	1	360	XP_001760688.1	168016302	predicted protein	[Physcomitrella patens]	predicted protein [Physcomitrella patens]	1158	279	664	254.218	648	2.2588e-72	169	400	42	217	400	54	1
unigene_10970	625	1	625	XP_001765416.1	168025790	predicted protein	[Physcomitrella patens]	predicted protein [Physcomitrella patens]	571	1	571	635.18	1637	0	372	639	58	418	639	65	1
unigene_10983	64	1	61	XP_001756219.1	168007045	predicted protein	[Physcomitrella patens]	predicted protein [Physcomitrella patens]	134	72	132	106.686	265	1.76303e-28	47	61	77	52	61	85	1
unigene_10986	463	1	463	XP_001781408.1	168058828	predicted protein	[Physcomitrella patens]	predicted protein [Physcomitrella patens]	460	1	456	243.432	620	5.71826e-72	196	474	41	255	474	54	1
unigene_11004	67	1	36	XP_001768920.1	168032829	predicted protein	[Physcomitrella patens]	predicted protein [Physcomitrella patens]	411	283	318	69.3218	168	2.02343e-12	31	36	86	34	36	94	1
unigene_11009	293	1	291	XP_001759660.1	168014240	predicted protein	[Physcomitrella patens]	predicted protein [Physcomitrella patens]	395	1	291	445.662	1145	1.67634e-154	205	291	70	243	291	84	1
unigene_11011	64	1	50	XP_001770514.1	168036036	predicted protein	[Physcomitrella patens]	predicted protein [Physcomitrella patens]	475	243	292	92.0485	227	1.78971e-20	41	50	82	46	50	92	1
unigene_11015	357	1	357	XP_001764790.1	168024532	predicted protein	[Physcomitrella patens]	predicted protein [Physcomitrella patens]	317	1	317	478.019	1229	2.31198e-167	250	357	70	262	357	73	1
unigene_11016	217	1	213	XP_001779477.1	168054112	predicted protein	[Physcomitrella patens]	predicted protein [Physcomitrella patens]	459	244	455	312.768	800	1.38731e-102	147	213	69	174	213	82	1
unigene_11017	89	1	79	XP_001759653.1	168014226	predicted protein	[Physcomitrella patens]	predicted protein [Physcomitrella patens]	125	1	79	144.821	364	3.39028e-43	67	79	85	71	79	90	1
unigene_11021	131	1	131	XP_005708643.1	545712678	hypothetical protein Gasu_05410	[Galdieria sulphuraria]	hypothetical protein Gasu_05410 [Galdieria sulphuraria]	144	9	130	65.855	159	3.08285e-11	52	133	39	64	133	48	1
unigene_11022	131	1	32	CDX77857.1	674955581	BnaC03g53620D	[Brassica napus]	BnaC03g53620D [Brassica napus]	729	20	51	64.3142	155	1.10916e-09	29	32	91	30	32	94	1
unigene_11029	222	1	205	XP_001771195.1	168037406	predicted protein	[Physcomitrella patens]	predicted protein [Physcomitrella patens]	233	1	198	192.586	488	2.7077e-58	104	209	50	130	209	62	1
unigene_11035	451	1	451	XP_001765760.1	168026481	predicted protein	[Physcomitrella patens]	predicted protein [Physcomitrella patens]	640	181	640	741.11	1912	0	372	460	81	402	460	87	1
unigene_11055	1698	1	1655	XP_001753098.1	168000789	predicted protein	[Physcomitrella patens]	predicted protein [Physcomitrella patens]	1712	1	1655	3206.39	8312	0	1540	1655	93	1590	1655	96	1
unigene_11058	607	1	596	XP_001781795.1	168059612	predicted protein	[Physcomitrella patens]	predicted protein [Physcomitrella patens]	656	1	551	515.768	1327	2.50922e-173	327	607	54	368	607	61	1
unigene_11059	235	1	228	XP_001753563.1	168001721	predicted protein	[Physcomitrella patens]	predicted protein [Physcomitrella patens]	341	98	333	212.616	540	1.33817e-64	121	239	51	148	239	62	1
unigene_11063	378	1	355	XP_001762155.1	168019245	predicted protein	[Physcomitrella patens]	predicted protein [Physcomitrella patens]	339	1	317	422.935	1086	6.31268e-145	235	362	65	247	362	68	1
unigene_11064	524	1	524	XP_001771871.1	168038767	predicted protein	[Physcomitrella patens]	predicted protein [Physcomitrella patens]	529	1	529	675.241	1741	0	357	529	67	400	529	76	1
unigene_11073	98	1	98	XP_001770300.1	168035605	predicted protein	[Physcomitrella patens]	predicted protein [Physcomitrella patens]	559	335	432	175.252	443	2.30239e-50	83	98	85	85	98	87	1
unigene_11085	431	1	397	XP_001753145.1	168000883	predicted protein	[Physcomitrella patens]	predicted protein [Physcomitrella patens]	983	121	521	262.307	669	2.72263e-75	170	413	41	225	413	54	1
unigene_11095	80	1	54	XP_001758327.1	168011272	predicted protein	[Physcomitrella patens]	predicted protein [Physcomitrella patens]	594	196	249	99.3673	246	8.46834e-23	44	54	81	47	54	87	1
unigene_11097	72	1	72	WP_003787676.1	489884226	hypothetical protein	[Actinomyces viscosus]	hypothetical protein [Actinomyces viscosus]	158	87	158	97.0561	240	3.54907e-24	50	72	69	50	72	69	1
unigene_11108	758	1	758	XP_001766773.1	168028515	predicted protein	[Physcomitrella patens]	predicted protein [Physcomitrella patens]	781	10	781	1177.54	3045	0	583	775	75	647	775	83	1
unigene_11114	146	1	117	XP_001760127.1	168015177	predicted protein	[Physcomitrella patens]	predicted protein [Physcomitrella patens]	279	1	137	153.295	386	1.17233e-43	94	139	68	100	139	72	1
unigene_11124	894	1	894	XP_001753139.1	168000871	predicted protein	[Physcomitrella patens]	predicted protein [Physcomitrella patens]	1107	1	858	1493.79	3866	0	736	895	82	766	895	86	1
unigene_11129	75	1	59	XP_001752310.1	167999209	predicted protein	[Physcomitrella patens]	predicted protein [Physcomitrella patens]	626	555	614	95.1301	235	2.21111e-21	45	60	75	53	60	88	1
unigene_11143	92	1	72	XP_001767989.1	168030958	predicted protein	[Physcomitrella patens]	predicted protein [Physcomitrella patens]	134	1	72	119.783	299	3.7834e-33	55	72	76	63	72	88	1
unigene_11145	72	1	61	XP_001781123.1	168058251	predicted protein	[Physcomitrella patens]	predicted protein [Physcomitrella patens]	272	179	240	86.2705	212	5.89751e-19	45	62	73	51	62	82	1
unigene_11146	166	1	158	XP_001772585.1	168040204	predicted protein	[Physcomitrella patens]	predicted protein [Physcomitrella patens]	287	1	158	255.758	652	2.41009e-83	133	158	84	135	158	85	1
unigene_11149	562	1	561	ABX46618.1	160694381	PHO1-7	[Physcomitrella patens]	PHO1-7 [Physcomitrella patens]	795	1	564	909.827	2350	0	440	564	78	479	564	85	1
unigene_11160	177	1	166	XP_001768758.1	168032503	predicted protein	[Physcomitrella patens]	predicted protein [Physcomitrella patens]	420	256	420	303.523	776	3.10856e-100	142	166	86	156	166	94	1
unigene_11164	176	1	176	XP_001755747.1	168006099	predicted protein	[Physcomitrella patens]	predicted protein [Physcomitrella patens]	501	27	204	280.026	715	5.55702e-90	139	178	78	154	178	87	1
unigene_11169	219	1	203	XP_001771195.1	168037406	predicted protein	[Physcomitrella patens]	predicted protein [Physcomitrella patens]	233	1	198	217.624	553	3.71484e-68	109	203	54	133	203	66	1
unigene_11184	68	1	50	XP_001751742.1	167998072	predicted protein	[Physcomitrella patens]	predicted protein [Physcomitrella patens]	893	762	811	114.775	286	2.31356e-28	49	50	98	50	50	100	1
unigene_11188	1332	1	1311	XP_001769710.1	168034419	predicted protein	[Physcomitrella patens]	predicted protein [Physcomitrella patens]	2124	1	1154	1771.13	4586	0	919	1311	70	1003	1311	77	1
unigene_11193	95	1	37	XP_001771055.1	168037125	predicted protein	[Physcomitrella patens]	predicted protein [Physcomitrella patens]	649	99	135	78.1814	191	4.84032e-15	35	37	95	37	37	100	1
unigene_11196	678	1	678	XP_001759655.1	168014230	predicted protein	[Physcomitrella patens]	predicted protein [Physcomitrella patens]	642	1	642	867.07	2239	0	449	684	66	511	684	75	1
unigene_11197	87	1	70	ABO61743.1	134142844	truncated trehalose-phosphate synthase 1	[Physcomitrella patens]	truncated trehalose-phosphate synthase 1 [Physcomitrella patens]	294	115	184	141.354	355	1.01537e-39	63	70	90	66	70	94	1
unigene_11200	98	1	39	XP_001772427.1	168039886	predicted protein	[Physcomitrella patens]	predicted protein [Physcomitrella patens]	292	67	105	75.485	184	1.91411e-14	35	39	90	37	39	95	1
unigene_11201	1221	1	1221	XP_001782727.1	168061501	predicted protein	[Physcomitrella patens]	predicted protein [Physcomitrella patens]	1315	1	1279	1040.41	2689	0	649	1344	48	763	1344	57	1
unigene_11202	101	1	84	XP_001783126.1	168062314	predicted protein	[Physcomitrella patens]	predicted protein [Physcomitrella patens]	231	1	75	92.0485	227	4.52061e-21	59	84	70	64	84	76	1
unigene_11213	74	1	74	EGP66565.1	339453950	ribonuclease M5	[Streptococcus sp. oral taxon 056 str. F0418]	ribonuclease M5 [Streptococcus sp. oral taxon 056 str. F0418]	189	92	165	150.214	378	1.11915e-44	73	74	99	74	74	100	1
unigene_11214	232	1	231	XP_001777031.1	168049158	predicted protein	[Physcomitrella patens]	predicted protein [Physcomitrella patens]	415	185	415	372.474	955	1.9467e-126	179	231	77	191	231	83	1
unigene_11221	82	1	27	PQ0338	proliferating	cell nuclear antigen (clone A-4) - carrot (fragment) 82054	cell nuclear antigen (clone A-4) - carrot (fragment) 82054	cell nuclear antigen (clone A-4) - carrot (fragment) 82054	132	19	45	56.9954	136	1.00825e-08	25	27	93	27	27	100	1
unigene_11229	106	1	104	XP_001771289.1	168037596	predicted protein	[Physcomitrella patens]	predicted protein [Physcomitrella patens]	1022	275	379	103.99	258	6.50143e-24	59	106	56	74	106	70	1
unigene_11232	59	1	47	XP_006290495.1	565465062	hypothetical protein CARUB_v10016569mg	[Capsella rubella]	hypothetical protein CARUB_v10016569mg [Capsella rubella]	1574	1381	1427	88.1965	217	3.74046e-19	37	47	79	43	47	91	1
unigene_11238	165	1	165	XP_001778803.1	168052751	predicted protein	[Physcomitrella patens]	predicted protein [Physcomitrella patens]	532	156	320	313.153	801	1.01895e-102	145	165	88	158	165	96	1
unigene_11252	406	1	399	XP_001784827.1	168065785	predicted protein	[Physcomitrella patens]	predicted protein [Physcomitrella patens]	557	151	539	555.829	1431	0	278	402	69	316	402	79	1
unigene_11254	75	1	75	EMG31015.1	459279148	methyl-accepting chemotaxis protein, partial	[Campylobacter showae CC57C]	methyl-accepting chemotaxis protein, partial [Campylobacter showae CC57C]	278	37	111	132.109	331	1.27423e-36	64	75	85	71	75	95	1
unigene_11259	99	1	51	XP_001754328.1	168003255	predicted protein	[Physcomitrella patens]	predicted protein [Physcomitrella patens]	2021	718	768	97.0561	240	1.54219e-21	44	51	86	47	51	92	1
unigene_11263	595	1	595	XP_001761506.1	168017943	predicted protein	[Physcomitrella patens]	predicted protein [Physcomitrella patens]	599	1	599	1073.15	2774	0	519	599	87	539	599	90	1
unigene_11272	55	1	55	AMD86090.1	987450650	hypothetical protein AXF12_11565	[Capnocytophaga haemolytica]	hypothetical protein AXF12_11565 [Capnocytophaga haemolytica]	271	217	271	113.235	282	1.05807e-29	55	55	100	55	55	100	1
unigene_11277	105	1	50	XP_001760819.1	168016565	SNF2 family DNA-dependent ATPase	[Physcomitrella patens]	SNF2 family DNA-dependent ATPase [Physcomitrella patens]	1644	1209	1258	104.76	260	3.89605e-24	49	50	98	49	50	98	1
unigene_11284	102	1	102	XP_001776621.1	168048332	predicted protein	[Physcomitrella patens]	predicted protein [Physcomitrella patens]	703	197	298	138.272	347	5.04573e-36	60	102	59	85	102	83	1
unigene_11286	58	1	41	XP_001764083.1	168023113	predicted protein	[Physcomitrella patens]	predicted protein [Physcomitrella patens]	802	524	564	75.485	184	9.961e-15	35	41	85	39	41	95	1
unigene_11287	171	1	170	XP_001766371.1	168027708	predicted protein	[Physcomitrella patens]	predicted protein [Physcomitrella patens]	766	185	354	329.717	844	2.04004e-106	158	170	93	163	170	96	1
unigene_11289	144	1	144	XP_001780940.1	168057880	predicted protein	[Physcomitrella patens]	predicted protein [Physcomitrella patens]	144	1	144	290.426	742	1.76114e-99	141	144	98	144	144	100	1
unigene_11292	638	1	620	XP_001759953.1	168014828	predicted protein	[Physcomitrella patens]	predicted protein [Physcomitrella patens]	750	1	650	269.626	688	4.69045e-77	250	687	36	320	687	47	1
unigene_11296	874	1	874	XP_001776522.1	168048133	predicted protein	[Physcomitrella patens]	predicted protein [Physcomitrella patens]	874	1	874	1653.65	4281	0	808	874	92	834	874	95	1
unigene_11301	144	1	51	XP_001770878.1	168036768	predicted protein	[Physcomitrella patens]	predicted protein [Physcomitrella patens]	122	10	60	92.0485	227	1.45693e-21	41	51	80	48	51	94	1
unigene_11302	794	1	776	XP_001763578.1	168022099	predicted protein	[Physcomitrella patens]	predicted protein [Physcomitrella patens]	1143	369	1125	1290.02	3337	0	619	776	80	679	776	88	1
unigene_11320	331	1	328	XP_001767241.1	168029455	predicted protein	[Physcomitrella patens]	predicted protein [Physcomitrella patens]	1084	760	1081	414.846	1065	2.144e-133	206	328	63	253	328	77	1
unigene_11322	107	1	73	XP_001769230.1	168033454	predicted protein	[Physcomitrella patens]	predicted protein [Physcomitrella patens]	736	73	145	151.369	381	1.34769e-40	68	73	93	70	73	96	1
unigene_11324	1199	1	1166	XP_001753041.1	168000675	predicted protein	[Physcomitrella patens]	predicted protein [Physcomitrella patens]	1317	1	1174	2114.35	5477	0	1026	1175	87	1070	1175	91	1
[truncated: 16,534 more rows]

## Sheet: Table S2
Table S2. Gene ontology (GO) assignments in the categories of biological process, molecular function and cellular component category for whole unigenes.
Category	GO ID	GO Name	Parents (ACC)	Parents (Name)	Nodescore	#Seqs	Sequence Names
Biological process	GO:0009987	cellular process	GO:0008150	biological_process	64896.7	7952	unigene_26623, unigene_27954, unigene_27953, unigene_27955, unigene_27950, unigene_03982, unigene_27952, unigene_26621, unigene_26620, unigene_40926, unigene_26626, unigene_13315, unigene_15974, unigene_14640, unigene_39948, unigene_38618, unigene_03976, unigene_01314, unigene_43196, unigene_27964, unigene_01311, unigene_01312, unigene_02642, unigene_26630, unigene_27961, unigene_15980, unigene_4…
	GO:0008152	metabolic process	GO:0008150	biological_process	77778.1	7651	unigene_27954, unigene_26623, unigene_27953, unigene_27955, unigene_27950, unigene_03982, unigene_26621, unigene_27952, unigene_26620, unigene_40929, unigene_40926, unigene_26626, unigene_39945, unigene_14640, unigene_38618, unigene_43196, unigene_01314, unigene_27964, unigene_01311, unigene_02642, unigene_27961, unigene_26630, unigene_15980, unigene_40914, unigene_27968, unigene_03979, unigene_2…
	GO:0044699	single-organism process	GO:0008150	biological_process	39857.2	6568	unigene_27953, unigene_27955, unigene_27950, unigene_27952, unigene_26620, unigene_40926, unigene_13315, unigene_14640, unigene_39948, unigene_38618, unigene_43196, unigene_01314, unigene_01311, unigene_01312, unigene_02642, unigene_27961, unigene_26630, unigene_15980, unigene_40914, unigene_03979, unigene_26639, unigene_25309, unigene_38604, unigene_15983, unigene_14652, unigene_39930, unigene_1…
[truncated: 60 more rows]

## Sheet: Table S3
Table S3. KEGG pathway analysis in the cellular processes, environmental information processing, genetic information processing, metabolism, organismal systems for whole unigenes.
[truncated: 43 more rows]

## Sheet: Table S4
Table S4. List of differentially expressed genes between NA-12 and CA-12.
[truncated: 4,045 more rows]

## Sheet: Table S5
Table S5. Primer sequences used for real-time RT-PCR analyses.
[truncated: 19 more rows]

[truncated: 2 more sheets: Table S6, Table S7]
